# Supplementary material for: Multimodal profiling reveals site-specific adaptation and tissue residency hallmarks of γδ T cells across organs in mice
Source: Nat Immunol. 2024 Jan 4;25(2):343–56. doi: 10.1038/s41590-023-01710-y (PMC10834366; doi:10.1038/s41590-023-01710-y)
Supplement: Supplementary file 4 — Supplementary Table 1 Table listing differentially expressed genes in γδ scRNA-seq clusters depicted in Fig. 1c. Differentially expressed genes were calculated using a two-tailed Wilcoxon rank-sum test. Adjusted P values are based on Bonferroni correction. Supplementary Table 2 Table listing differentially expressed genes between scRNA-seq clusters 3 and 5 depicted in Fig. 1c. Differentially expressed genes were calculated using a two-tailed Wilcoxon rank-sum test. Adjusted P values are based on Bonferroni correction. Supplementary Table 3 Table listing differentially open chromatin regions in γδ scATAC-seq clusters depicted in Fig. 4c. Differentially accessible regions were calculated using a logistic regression framework. Adjusted P values are based on Bonferroni correction. Supplementary Table 4 Table listing closest genes associated with differentially open chromatin regions in γδ scATAC-seq clusters depicted in Fig. 4c. Supplementary Table 5 Table listing TCR clonotypes detected in single cells depicted in Fig. 5a. Supplementary Table 6 Table listing gene sets of TRM core residency signatures and exchanging signatures [file 41590_2023_1710_MOESM4_ESM.xlsx]

## Sheet: Supplementary Table 1
Gene_ID	p_val	avg_log2FC	pct.1	pct.2	p_val_adj	cluster	gene
Lef1	1.61733e-81	140454852667501	0.729	0.293	3.82758e-78	0	Lef1
Smc4	1.79098e-78	137542096454358	0.832	0.507	4.23854e-74	0	Smc4
Ms4a6b	3.82035e-70	11676158690047	0.825	0.472	9.04124e-66	0	Ms4a6b
Ms4a4b	7.85661e-68	0.96474366842381	0.953	0.573	1.85934e-63	0	Ms4a4b
Sell	8.29742e-62	13135936915465	0.615	0.214	1.96367e-57	0	Sell
S1pr1	7.40854e-59	127018542443816	0.579	0.226	1.75331e-54	0	S1pr1
Tcf7	2.40594e-58	119625223494097	0.687	0.361	5.6939e-54	0	Tcf7
BE692007	6.82258e-54	147716247160952	0.507	0.153	1.61463e-49	0	BE692007
Arl4c	1.25301e-53	119152654269124	0.637	0.327	2.96538e-49	0	Arl4c
Klf2	3.16097e-51	0.854720169556828	0.811	0.482	7.48076e-47	0	Klf2
Acp5	1.13459e-45	114902451915365	0.55	0.277	2.68513e-41	0	Acp5
Igfbp4	1.31571e-34	150040854092844	0.25	0.026	3.11375e-30	0	Igfbp4
Cd27	5.28684e-33	0.941525837288622	0.59	0.353	1.25118e-28	0	Cd27
Limd2	1.60634e-32	0.873724297415203	0.773	0.6	3.80157e-28	0	Limd2
Chd3	8.24806e-32	0.845216325120099	0.646	0.462	1.95199e-27	0	Chd3
Dgka	9.40806e-32	119957686545852	0.532	0.251	2.22651e-27	0	Dgka
Cd8b1	1.68108e-28	180794631595364	0.225	0.03	3.97845e-24	0	Cd8b1
Themis	3.03993e-27	148416520936686	0.549	0.271	7.19429e-24	0	Themis
Coro1a	6.53095e-27	0.573624863483406	0.914	0.855	1.54561e-22	0	Coro1a
Ccr7	2.93455e-26	107529856305167	0.359	0.11	6.9449e-22	0	Ccr7
Arhgdib	9.22878e-26	0.672418591577813	0.885	0.815	2.18408e-21	0	Arhgdib
Emp3	1.97254e-26	0.745905096277645	0.651	0.464	4.66822e-20	0	Emp3
Stk38	3.07386e-24	0.818341096350146	0.517	0.352	7.2746e-20	0	Stk38
Tmsb10	9.11698e-24	0.932384162651379	0.915	0.908	2.15762e-20	0	Tmsb10
Rasgrp2	1.94485e-23	0.936024435135837	0.431	0.23	4.60269e-20	0	Rasgrp2
Rhoh	8.65096e-23	0.82672518198842	0.63	0.456	2.04734e-18	0	Rhoh
Id3	2.30953e-22	114809434989269	0.39	0.166	5.46573e-18	0	Id3
Tubb5	3.52055e-22	0.981117142010481	0.65	0.469	8.33174e-18	0	Tubb5
Actn1	3.74132e-19	0.949454606750771	0.333	0.139	8.85421e-15	0	Actn1
Lat	7.82393e-18	0.695948984000977	0.634	0.481	1.85161e-13	0	Lat
Sox4	1.93368e-17	0.91086566090841	0.244	0.076	4.57624e-13	0	Sox4
Ift80	4.50444e-17	106408922549454	0.382	0.163	1.06602e-12	0	Ift80
A930005H10Rik	6.66279e-17	0.978736924204976	0.283	0.097	1.57682e-12	0	A930005H10Rik
Fam169b	1.14136e-16	106984022211435	0.368	0.142	2.70114e-12	0	Fam169b
Foxp1	1.39411e-16	0.966095418193533	0.737	0.588	3.29931e-12	0	Foxp1
Add3	4.00453e-16	0.841676643342351	0.489	0.312	9.47713e-12	0	Add3
Cd5	4.54253e-16	0.887826693350383	0.286	0.104	1.07504e-11	0	Cd5
Prkcq	6.08944e-16	0.931431528107348	0.55	0.368	1.44113e-11	0	Prkcq
Ifi27l2a	2.41027e-15	121477979516436	0.378	0.174	5.70413e-11	0	Ifi27l2a
Kcnn4	7.81743e-15	0.819787695780258	0.295	0.125	1.85007e-10	0	Kcnn4
Shisa5	1.34114e-14	0.532878978341222	0.884	0.793	3.17394e-10	0	Shisa5
Ltb	5.44161e-14	0.555189659931747	0.816	0.65	1.28781e-09	0	Ltb
Ighm	1.20762e-13	0.815723270590939	0.478	0.31	2.85795e-09	0	Ighm
Ccr9	2.39641e-13	104817625776308	0.402	0.196	5.67134e-09	0	Ccr9
Pik3ip1	7.38949e-13	0.844701194751843	0.305	0.134	1.7488e-08	0	Pik3ip1
Tspan32	1.13634e-12	0.932203145248622	0.3	0.12	2.68926e-08	0	Tspan32
Dapl1	7.39787e-12	1463108371281	0.22	0.065	1.75078e-07	0	Dapl1
Pecam1	9.06915e-12	0.951250653338609	0.324	0.142	2.1463e-07	0	Pecam1
Psme1	1.00393e-11	0.6892199487754	0.703	0.628	2.3759e-07	0	Psme1
Atp1b3	1.61655e-11	0.659044075334156	0.553	0.407	3.82572e-07	0	Atp1b3
Slamf6	3.58084e-11	0.817509593883331	0.331	0.142	8.47441e-07	0	Slamf6
Tmem108	1.91975e-10	0.781212846006976	0.208	0.072	4.54329e-07	0	Tmem108
Ramp1	2.3956e-10	0.628620946900188	0.359	0.171	5.66943e-06	0	Ramp1
Rasa3	2.63035e-11	0.687009440822283	0.407	0.251	6.22498e-06	0	Rasa3
Bcl11b	5.4589e-10	0.874810333456051	0.633	0.478	1.2919e-05	0	Bcl11b
Il6ra	4.35248e-09	0.883661495418675	0.168	0.025	0.000103006	0	Il6ra
Lck	9.32997e-09	0.596320795249742	0.777	0.632	0.000220803	0	Lck
Gria3	1.20897e-09	0.927359396081178	0.166	0.037	0.000286116	0	Gria3
Dpp4	2.76161e-08	0.858974334046194	0.351	0.171	0.000653564	0	Dpp4
Cd2	3.25473e-08	0.634989302845187	0.53	0.339	0.000770264	0	Cd2
Cd52	5.31122e-08	0.51128629780733	0.939	0.904	0.00125695	0	Cd52
Aff3	5.00991e-07	110496281583185	0.405	0.199	0.0118565	0	Aff3
Klf13	8.5514e-07	0.688815853852198	0.61	0.491	0.0202377	0	Klf13
Psme2	9.23195e-07	0.619328951356129	0.6	0.531	0.0218483	0	Psme2
Cnn2	2.7971e-06	0.51407415034713	0.676	0.607	0.00661961	0	Cnn2
Rgs10	4.00349e-06	0.87712233730646	0.356	0.192	0.0947465	0	Rgs10
Slfn5	5.73872e-06	0.804448533283471	0.233	0.077	0.135813	0	Slfn5
Rplp0	4.4675e-07	0.395609954280407	0.967	0.953	0.0000000000000105727828817902	0	Rplp0
mt-Cytb	5.82717e-05	0.331899339176875	0.988	0.981	0.0000000000000137905916166012	0	mt-Cytb
Ripor2	7.14727e-06	0.640230362065848	0.644	0.509	0.0000000000000169147264918134	0	Ripor2
Actb	8.09479e-05	0.32660144689106	0.996	0.994	0.0000000000000191571231769266	0	Actb
St6gal1	0.000103455	0.86831654421804	0.264	0.114	0.0000000000000244836994821384	0	St6gal1
Itga4	0.000108151	0.49446488120618	0.588	0.43	0.0000000000000255949299206123	0	Itga4
Klf3	0.000170452	0.609587891460058	0.484	0.312	0.0000000000000403391424175914	0	Klf3
Arhgap45	0.000189214	0.617951039223194	0.7	0.592	0.0000000000000447794175285049	0	Arhgap45
Psmb8	0.000649323	0.540125236053854	0.756	0.686	0.000000000000153668788848001	0	Psmb8
B630019A10Rik	0.00649124	0.588825381577336	0.111	0.025	0.000000000001536217869835	0	B630019A10Rik
Trbc2	0.0135881	0.704955752843059	0.851	0.808	0.00000000000321575776603342	0	Trbc2
Kbtbd11	0.0181758	0.696931154216871	0.304	0.162	0.00000000000430148392063269	0	Kbtbd11
Arhgef18	0.0365398	0.647653188147127	0.376	0.247	0.00000000000864751873859817	0	Arhgef18
Maml3	0.0449864	0.887630499692678	0.202	0.066	0.000000000010646491345751	0	Maml3
Rpsa	0.0593786	0.351515736546853	0.991	0.986	0.0000000000140525456549631	0	Rpsa
H3f3a	0.0714384	0.321719534794878	0.817	0.823	0.0000000000169066229458027	0	H3f3a
2610307P16Rik	0.106978	0.589645810694933	0.129	0.046	0.0000000000253173231789585	0	2610307P16Rik
Cd6	0.192172	0.700736154458594	0.24	0.101	0.0000000000454795341267377	0	Cd6
Plac8	0.232186	0.770957995249337	0.455	0.291	0.0000000000549491295454335	0	Plac8
Sox5	0.309	0.830208643293417	0.154	0.06	0.0000000000731278881919266	0	Sox5
Sh3kbp1	0.37556	0.659080207178355	0.56	0.429	0.000000000088880053113025	0	Sh3kbp1
Cmah	0.598857	0.771202203056493	0.306	0.152	0.000000000141725574055901	0	Cmah
Ppia	0.656632	0.370834707912095	0.939	0.938	0.000000000155398541837183	0	Ppia
Tgtp1	0.708086	0.510524799697688	0.101	0.032	0.000000000167575687200356	0	Tgtp1
AB124611	0.709078	0.518092854783701	0.201	0.109	0.000000000167810359047108	0	AB124611
Fxyd5	0.789637	0.381164385415104	0.771	0.739	0.000000000186875578721664	0	Fxyd5
Rplp2	0.0000000000000114641997700364	0.366501600032009	0.971	0.968	0.000000000271311751757682	0	Rplp2
Myl12b	0.0000000000000114786854813953	0.430472315419239	0.731	0.712	0.0000000002716545706027	0	Myl12b
Msn	0.0000000000000127868313909395	0.392505501016341	0.691	0.654	0.000000000302613151697974	0	Msn
Nme2	0.0000000000000168114484584934	0.447797557530947	0.688	0.615	0.000000000397859739218704	0	Nme2
Naca	0.0000000000000178664148919202	0.443090949885476	0.804	0.774	0.000000000422826574832183	0	Naca
Snrpd3	0.0000000000000185164555926455	0.65404986418646	0.426	0.331	0.000000000438210438055548	0	Snrpd3
Thy1	0.000000000000048087520229406	0.448835822027924	0.558	0.447	0.00000000113803925374912	0	Thy1
Pdlim1	0.0000000000000505825807071669	0.564512121824043	0.329	0.2	0.00000000119708735501581	0	Pdlim1
Plxdc2	0.0000000000000583326341888542	0.491434963075304	0.129	0.062	0.00000000138050012071342	0	Plxdc2
Cfl1	0.0000000000000982756441620709	0.336491698997967	0.876	0.861	0.00000000232579139473957	0	Cfl1
St8sia1	0.000000000000121347532776658	0.653340971791929	0.154	0.046	0.0000000028718107106924	0	St8sia1
Ly6a	0.000000000000124720672653632	0.84891419100692	0.289	0.137	0.00000000295163943902086	0	Ly6a
Satb1	0.000000000000139120704351884	0.453480277717305	0.542	0.367	0.00000000329243058919169	0	Satb1
Arl5c	0.000000000000192839532558704	0.553672553807117	0.27	0.143	0.00000000456374037753429	0	Arl5c
Ablim1	0.000000000000238494920955216	0.513086399538049	0.718	0.652	0.00000000564422079932613	0	Ablim1
Idh2	0.000000000000242460878262693	0.512482063891691	0.131	0.056	0.0000000057380791449649	0	Idh2
Gmfg	0.00000000000037159684350795	0.433594628379945	0.556	0.475	0.00000000879421089845913	0	Gmfg
Uba52	0.000000000000494712538196218	0.378919934138379	0.753	0.758	0.0000000117078669289517	0	Uba52
Slfn2	0.000000000000556565914048787	0.594042095113065	0.495	0.407	0.0000000131716889218786	0	Slfn2
Ctss	0.00000000000103022448361109	0.825265038420331	0.336	0.168	0.00000002438129262914	0	Ctss
Fau	0.00000000000112998416122251	0.354322546574943	0.99	0.991	0.0000000267422051594919	0	Fau
Rac2	0.00000000000309337502049515	0.37197955204353	0.836	0.793	0.0000000732078132350382	0	Rac2
Adk	0.00000000000323991523281787	0.464759222293718	0.188	0.097	0.0000000766758338998678	0	Adk
Eef1b2	0.00000000000745660722861812	0.404482189372442	0.846	0.824	0.000000176468066672476	0	Eef1b2
Arhgef1	0.0000000000149631673610854	0.522804853970154	0.611	0.537	0.000000354118318767446	0	Arhgef1
Actr10	0.0000000000224411719813997	0.473701553975438	0.292	0.234	0.000000531092776111805	0	Actr10
Mndal	0.000000000031826174408168	0.385796478212044	0.595	0.541	0.000000753198243543704	0	Mndal
Itgb7	0.0000000000405519666322984	0.302421213182371	0.601	0.544	0.000000959702842319974	0	Itgb7
Rflnb	0.0000000000484687982794864	0.704864143278633	0.203	0.101	0.00000114706258008233	0	Rflnb
Trdc	0.0000000000619148364845184	0.305794955016983	0.919	0.889	0.00000146527652024261	0	Trdc
Top2b	0.0000000000709073770765074	0.602242978390285	0.519	0.442	0.00000167809398589262	0	Top2b
Ppic	0.0000000000761439184843732	0.562722307303814	0.106	0.025	0.00000180202197485118	0	Ppic
Rplp1	0.0000000000884996726497112	0.318865544794219	0.994	0.992	0.00000209443325292807	0	Rplp1
Hnrnpf	0.000000000103228855100764	0.459536552162366	0.747	0.703	0.00000244301408481468	0	Hnrnpf
Cdk2ap2	0.000000000105548656096996	0.533494035423026	0.551	0.489	0.00000249791449519151	0	Cdk2ap2
Tbxa2r	0.000000000107045809144763	0.631575529176866	0.134	0.035	0.00000253334611921997	0	Tbxa2r
Mpp1	0.000000000108893622545684	0.550749347778907	0.177	0.086	0.00000257707647116616	0	Mpp1
Tnfaip8l2	0.000000000111824689388765	0.563651949629633	0.264	0.175	0.00000264644309907452	0	Tnfaip8l2
Pfn1	0.00000000020173935055728	0.334778238298293	0.912	0.906	0.00000477436347028859	0	Pfn1
Nsg2	0.000000000232122256012072	0.597658947347219	0.224	0.11	0.00000549340531078169	0	Nsg2
Ddit4	0.000000000239989945972406	0.49943763411364	0.204	0.142	0.00000567960206138295	0	Ddit4
Skap1	0.000000000245893058930807	0.528136403552394	0.811	0.761	0.00000581930513265648	0	Skap1
Foxo1	0.000000000246077692558594	0.458887321069536	0.476	0.385	0.00000582367467209168	0	Foxo1
Bcl9l	0.000000000442279664684768	0.543123036159907	0.204	0.111	0.0000104669905444297	0	Bcl9l
Dph5	0.000000000470133464801914	0.562367384741155	0.218	0.122	0.0000111261785780021	0	Dph5
Tgtp2	0.000000000763010393084006	0.514765079283673	0.139	0.07	0.0000180574039627261	0	Tgtp2
Sp100	0.000000000792352297855821	0.422840280327399	0.619	0.535	0.0000187518094810559	0	Sp100
Ssbp2	0.000000000824009653263968	0.764702074137147	0.341	0.198	0.0000195010124541451	0	Ssbp2
Ikzf1	0.000000000846734477773357	0.570370207477399	0.58	0.53	0.0000200388181509843	0	Ikzf1
Ifi203	0.00000000093811304090101	0.385513157819835	0.587	0.527	0.0000222013832259633	0	Ifi203
Klhdc1	0.000000000991175214950226	0.385888250856082	0.118	0.064	0.000023457152637012	0	Klhdc1
Cdc42se1	0.00000000132836350308706	0.403411775959633	0.374	0.333	0.0000314370506640584	0	Cdc42se1
Basp1	0.00000000152806334099995	0.462888873774073	0.152	0.075	0.0000361631470281047	0	Basp1
Sec61b	0.00000000235290209817624	0.320794390888731	0.571	0.558	0.0000556837810554389	0	Sec61b
Dnah8	0.00000000260163061624719	0.465511399695875	0.157	0.084	0.000061570190164106	0	Dnah8
Hdac7	0.00000000306768000332324	0.614888926867464	0.322	0.223	0.0000725997149586479	0	Hdac7
Scand1	0.00000000360566149928114	0.337727615653409	0.478	0.475	0.0000853315850419874	0	Scand1
Nck2	0.00000000507835108317235	0.573652304623578	0.188	0.099	0.000120184256734357	0	Nck2
Cox7a2l	0.00000000816169015130724	0.402753959380141	0.629	0.592	0.000193154559120837	0	Cox7a2l
Fam78a	0.00000000862807812826085	0.688688932765264	0.25	0.14	0.000204192096983421	0	Fam78a
Psmb10	0.0000000142996181699932	0.453293088773223	0.435	0.408	0.000338414763611059	0	Psmb10
Grap2	0.0000000158167129086359	0.498144860585895	0.54	0.476	0.000374318327695776	0	Grap2
Rack1	0.0000000171082042811903	0.2857874002105	0.956	0.94	0.000404882762518649	0	Rack1
Ifi47	0.0000000174970711369365	0.583939731115858	0.427	0.355	0.000414085685526739	0	Ifi47
Ubash3a	0.000000018666829299571	0.442699168219498	0.163	0.091	0.000441769182203646	0	Ubash3a
Ypel3	0.0000000195204055404699	0.406067121381015	0.496	0.455	0.00046196991752076	0	Ypel3
Rasal3	0.000000019808013822438	0.378779968833162	0.333	0.287	0.000468776455121818	0	Rasal3
Cpq	0.0000000211450190261906	0.4375323664185	0.118	0.056	0.000500418020273826	0	Cpq
Bin2	0.0000000234172304430753	0.487963278300578	0.516	0.447	0.000554192175665819	0	Bin2
Cd53	0.0000000252270995698745	0.336968783288998	0.66	0.634	0.000597024538420649	0	Cd53
Pdk1	0.0000000376593343415775	0.579856250918239	0.168	0.084	0.000891245806527774	0	Pdk1
Slfn1	0.0000000393147231570808	0.536552810887201	0.144	0.065	0.000930422238235475	0	Slfn1
Ifi209	0.0000000489136588287304	0.507507139629828	0.298	0.206	0.00115759064984073	0	Ifi209
Edf1	0.0000000498552703806123	0.303336150656704	0.5	0.498	0.00117987482882757	0	Edf1
Dennd2d	0.0000000615087321444159	0.390178741218405	0.175	0.12	0.00145566565492975	0	Dennd2d
Tle5	0.0000000630741708577897	0.343791043161342	0.695	0.686	0.00149271332752045	0	Tle5
Gltp	0.0000000630909835811221	0.55755976092648	0.276	0.195	0.00149311121743083	0	Gltp
Abtb2	0.0000000710827716707692	0.643499216497887	0.221	0.143	0.00168224487436042	0	Abtb2
Trbc1	0.0000000874199713739425	0.776878798576127	0.635	0.605	0.00206888104253572	0	Trbc1
Cux1	0.0000000881211460973059	0.499594707378801	0.315	0.234	0.00208547504353884	0	Cux1
Rhoa	0.0000000925191706939978	0.30339268030304	0.687	0.684	0.00218955869364415	0	Rhoa
Cnp	0.000000107600848534968	0.481473434193022	0.302	0.238	0.00254648168142854	0	Cnp
Arhgap15	0.000000118415438981272	0.708883632170409	0.627	0.554	0.00280241977893077	0	Arhgap15
Resf1	0.000000128474459260923	0.460062888237043	0.438	0.384	0.003040476552869	0	Resf1
Il6st	0.000000143269029940626	0.470501831257252	0.252	0.173	0.00339060486257486	0	Il6st
Orai2	0.00000014420646521988	0.532220812431811	0.217	0.129	0.00341279020589368	0	Orai2
Tespa1	0.000000152964095785193	0.465955245209527	0.374	0.296	0.00362004829085237	0	Tespa1
Fyb	0.000000157749642601464	0.29175719410055	0.709	0.656	0.00373330304180624	0	Fyb
Anxa6	0.000000165766115577429	0.272398316879917	0.456	0.44	0.00392302089125543	0	Anxa6
Clic1	0.000000177442176503306	0.262139442340097	0.704	0.703	0.00419934654912724	0	Clic1
Gimap6	0.000000195545576714404	0.281349494834099	0.754	0.694	0.0046277816185231	0	Gimap6
Utrn	0.000000201926912990673	0.493487935979944	0.592	0.516	0.00477880232283728	0	Utrn
Gng5	0.000000214919211945255	0.368588851220064	0.599	0.59	0.0050862780698964	0	Gng5
Scml4	0.000000231772394548595	0.644019932160787	0.361	0.268	0.00548512548938705	0	Scml4
Bach2	0.000000232307725800657	0.469977458071026	0.326	0.231	0.00549779463879836	0	Bach2
Ptprcap	0.000000255609967480821	0.265548793465295	0.789	0.765	0.00604926549040111	0	Ptprcap
Jak1	0.000000270033199346354	0.301511393738658	0.798	0.778	0.00639060569573081	0	Jak1
Il27ra	0.000000270204991083095	0.48320082523281	0.318	0.244	0.00639467131897252	0	Il27ra
Dock11	0.000000274818800320474	0.425302855200798	0.379	0.336	0.00650386172838433	0	Dock11
Abhd8	0.00000027938496944665	0.441551454873435	0.224	0.159	0.00661192468692442	0	Abhd8
Etv6	0.000000291495321465692	0.604190773407891	0.296	0.207	0.00689852827780707	0	Etv6
Add1	0.000000319158289787714	0.484648482337659	0.356	0.292	0.00755320008611605	0	Add1
Ndufb4	0.000000329161192041115	0.322837950993748	0.291	0.271	0.00778992877084503	0	Ndufb4
Trib2	0.000000343608320543511	0.510878312547054	0.146	0.065	0.00813183451398272	0	Trib2
Ifi206	0.000000405682823498177	0.548103063656591	0.28	0.191	0.00960088970090786	0	Ifi206
Pced1b	0.000000445302370520545	0.670232927483446	0.276	0.175	0.0105385259007392	0	Pced1b
Ar	0.000000535812620557441	0.328549838211438	0.244	0.159	0.0126805414781124	0	Ar
Treml2	0.000000586610518570499	0.402200173778819	0.102	0.043	0.0138827245324894	0	Treml2
Traf3ip3	0.000000640335435018887	0.455563922149465	0.364	0.3	0.015154178405157	0	Traf3ip3
Tbc1d10c	0.000000656600408848744	0.285988927963242	0.476	0.458	0.0155391052758144	0	Tbc1d10c
Cd28	0.000000690042770707813	0.255387806679142	0.263	0.198	0.0163305522115711	0	Cd28
Brd7	0.00000071496863906226	0.275154924339581	0.208	0.187	0.0169204478120474	0	Brd7
Il17ra	0.000000922848732713893	0.516795501150103	0.27	0.184	0.021840138108407	0	Il17ra
Emg1	0.000000952368225794542	0.390075517805889	0.39	0.358	0.0225387464316536	0	Emg1
Dynll1	0.000000973431489622021	0.263544641918627	0.514	0.527	0.0230372296333948	0	Dynll1
Gramd4	0.000000990754618787805	0.538306695274274	0.23	0.136	0.0234471988082322	0	Gramd4
Actr3	0.00000103825267823344	0.276811975256274	0.789	0.772	0.0245712878830727	0	Actr3
Mettl23	0.00000107028095494713	0.400441215112518	0.363	0.324	0.0253292690797788	0	Mettl23
Trim30a	0.0000011480015114918	0.373874125612773	0.307	0.252	0.027168603770965	0	Trim30a
Ube2d2a	0.00000119848674518477	0.422757568160409	0.514	0.477	0.0283633873115427	0	Ube2d2a
Trmt112	0.00000128155559873034	0.38288345061353	0.44	0.415	0.0303292947995522	0	Trmt112
Fam189b	0.00000139136192025486	0.474606697632954	0.44	0.378	0.0329279712047515	0	Fam189b
H2afj	0.00000141888532024719	0.300986597073792	0.553	0.549	0.0335793399889701	0	H2afj
Ikbke	0.00000181630268952155	0.383673982822207	0.153	0.096	0.0429846194502171	0	Ikbke
Smim4	0.00000185294857855075	0.439290273706293	0.219	0.167	0.043851881059982	0	Smim4
Rbm38	0.0000021085975552663	0.44576208981085	0.259	0.207	0.0499020697429322	0	Rbm38
Gzma	8.11865e-239	333735146080899	0.972	0.533	1.92136e-235	1	Gzma
Cd8a	1.86919e-208	244949384833276	0.915	0.21	4.42362e-204	1	Cd8a
Gzmb	2.78104e-193	26200533576512	0.948	0.315	6.58161e-190	1	Gzmb
Cd200r2	9.87378e-173	216435481136382	0.74	0.082	2.33673e-168	1	Cd200r2
Cd7	1.46394e-171	167809591813339	0.991	0.662	3.46457e-167	1	Cd7
Itgae	4.17672e-164	193786086107357	0.881	0.257	9.88461e-159	1	Itgae
Ccl5	1.02276e-158	192429829566768	1	0.787	2.42048e-154	1	Ccl5
Itga1	8.11388e-150	176487493808203	0.878	0.252	1.92023e-145	1	Itga1
Dapk2	7.19155e-148	171937520030302	0.81	0.203	1.70195e-143	1	Dapk2
Tyrobp	1.94361e-140	185830764782462	0.82	0.248	4.59974e-135	1	Tyrobp
Cd200r4	3.08393e-125	170851556005138	0.675	0.122	7.29844e-121	1	Cd200r4
Car2	7.50879e-118	171180921435527	0.749	0.164	1.77703e-113	1	Car2
Fcer1g	2.93637e-117	149556744764703	0.871	0.348	6.94921e-113	1	Fcer1g
Glp1r	1.88725e-113	15760603661834	0.526	0.041	4.46635e-109	1	Glp1r
Rgs1	5.7264e-110	163522718682339	0.955	0.546	1.35521e-105	1	Rgs1
Fgl2	8.50567e-108	138107683763161	0.786	0.268	2.01295e-103	1	Fgl2
Chn2	1.58273e-105	191686412768621	0.796	0.27	3.74569e-101	1	Chn2
Cd200r1	4.17108e-105	163021975386983	0.647	0.131	9.87127e-100	1	Cd200r1
Nr4a2	1.80878e-94	153620889104253	0.807	0.299	4.28067e-89	1	Nr4a2
Cd244a	1.04574e-91	137489047080347	0.715	0.211	2.47485e-88	1	Cd244a
Frmd4b	2.64016e-91	152460500909979	0.6	0.118	6.2482e-87	1	Frmd4b
Ikzf2	1.21322e-88	119041291512013	0.95	0.592	2.87121e-84	1	Ikzf2
Ptger4	1.79278e-83	124061472830297	0.566	0.149	4.24279e-79	1	Ptger4
Ncf1	1.35083e-80	121535015232028	0.496	0.101	3.19688e-76	1	Ncf1
2900026A02Rik	6.84886e-80	137787306936741	0.554	0.1	1.62085e-75	1	2900026A02Rik
Lag3	4.78862e-79	135408773032498	0.465	0.063	1.13327e-74	1	Lag3
Cela1	1.02688e-76	134280138502268	0.451	0.059	2.43021e-72	1	Cela1
Litaf	1.75657e-73	116090124225997	0.68	0.204	4.1571e-69	1	Litaf
Tcrg-C1	3.70184e-69	109861059679468	0.89	0.576	8.76077e-65	1	Tcrg-C1
Gpr55	9.47127e-69	12782031517106	0.591	0.137	2.24147e-64	1	Gpr55
Klrd1	5.34833e-68	0.965595863022522	0.881	0.518	1.26573e-63	1	Klrd1
Itih5	2.10845e-65	121327626941339	0.44	0.065	4.98987e-61	1	Itih5
Cables1	1.97643e-62	126518214489025	0.517	0.11	4.67742e-58	1	Cables1
Klrb1a	2.09895e-61	112106629616796	0.4	0.062	4.96737e-57	1	Klrb1a
Asb2	4.2725e-62	135585025688081	0.549	0.136	1.01113e-56	1	Asb2
Abi3	6.79082e-61	105153671651093	0.641	0.219	1.60712e-56	1	Abi3
Nedd9	5.285e-60	109430716637887	0.815	0.394	1.25075e-55	1	Nedd9
Cited4	4.42882e-58	102167377765796	0.48	0.117	1.04813e-53	1	Cited4
Lat2	5.57102e-58	113505867830598	0.551	0.139	1.31844e-53	1	Lat2
Plek	1.69743e-57	131472380820677	0.523	0.12	4.01714e-53	1	Plek
Nkg7	4.04175e-57	0.760756605464542	0.964	0.739	9.56519e-53	1	Nkg7
Tnfsf10	5.78725e-57	0.999597577746661	0.564	0.177	1.36961e-52	1	Tnfsf10
Tsga10	1.93942e-55	104719191521347	0.391	0.071	4.58982e-51	1	Tsga10
Igflr1	1.66365e-54	0.971408294667727	0.457	0.116	3.93719e-50	1	Igflr1
Osgin1	3.42678e-54	110137804905397	0.461	0.1	8.10982e-50	1	Osgin1
Cd38	7.5252e-52	100135382012859	0.461	0.116	1.78091e-47	1	Cd38
Cd96	5.21245e-51	0.96362373576222	0.745	0.354	1.23358e-46	1	Cd96
Abcb1a	1.61247e-50	106221017458722	0.661	0.229	3.81606e-46	1	Abcb1a
Ptpn5	4.38675e-50	109798873823523	0.278	0.019	1.03817e-44	1	Ptpn5
Neurl3	5.58024e-49	0.892053630508591	0.769	0.375	1.32062e-44	1	Neurl3
Itgad	4.97908e-48	117946428747036	0.371	0.058	1.17835e-44	1	Itgad
Ccl4	1.29668e-47	132978580194216	0.538	0.177	3.06873e-43	1	Ccl4
AU020206	5.33196e-47	106232830469669	0.764	0.371	1.26186e-42	1	AU020206
Jaml	1.05367e-46	0.906934524544436	0.7	0.311	2.49361e-42	1	Jaml
Clnk	1.73684e-46	127058185491271	0.51	0.169	4.1104e-42	1	Clnk
Plcg2	3.6869e-46	103735619373846	0.391	0.084	8.72541e-42	1	Plcg2
Trac	6.9206e-46	110847965880168	0.514	0.165	1.63783e-41	1	Trac
Prdm1	2.16194e-45	101620639822239	0.352	0.053	5.11645e-42	1	Prdm1
Fasl	3.47637e-45	0.859713989258592	0.485	0.16	8.22717e-41	1	Fasl
Cpd	5.55467e-45	105959244323085	0.372	0.062	1.31457e-40	1	Cpd
Hic1	7.61716e-43	0.906545377921497	0.363	0.075	1.80268e-38	1	Hic1
Epcam	3.18398e-42	0.883792603625853	0.359	0.08	7.5352e-38	1	Epcam
Swap70	3.57041e-42	0.781682111440169	0.447	0.151	8.44973e-38	1	Swap70
Cyth3	5.0208e-42	108727471336319	0.521	0.147	1.18822e-37	1	Cyth3
Ptpn22	6.11179e-42	0.871811479725061	0.922	0.607	1.44642e-37	1	Ptpn22
Prkacb	1.4132e-41	0.791667162454623	0.719	0.371	3.34448e-38	1	Prkacb
Bcl2	3.09859e-41	0.79785295914524	0.898	0.583	7.33312e-37	1	Bcl2
Hmgcs1	3.21574e-40	112685189470827	0.457	0.132	7.61037e-36	1	Hmgcs1
Rgs2	3.45503e-40	0.62561549078782	0.753	0.423	8.17667e-40	1	Rgs2
Aplp2	4.42044e-39	0.851811968336058	0.571	0.244	1.04614e-34	1	Aplp2
Msmo1	6.94668e-39	0.839687021505008	0.347	0.092	1.644e-34	1	Msmo1
Rnf149	7.42017e-39	106188818548679	0.466	0.135	1.75606e-34	1	Rnf149
Trerf1	8.07129e-39	120054228179331	0.545	0.205	1.91015e-34	1	Trerf1
Acoxl	1.54478e-38	102968665125607	0.375	0.072	3.65588e-34	1	Acoxl
Ubash3b	1.69054e-38	0.945926239023405	0.612	0.254	4.00082e-34	1	Ubash3b
Dnm3	2.71417e-39	102354678595104	0.247	0.017	6.42336e-34	1	Dnm3
Hmgcr	2.77397e-38	0.928552489870163	0.454	0.147	6.56489e-34	1	Hmgcr
Osbpl3	1.18187e-37	0.980706220410442	0.643	0.26	2.79702e-33	1	Osbpl3
Pik3cb	1.40748e-37	0.899077902713963	0.292	0.05	3.33094e-34	1	Pik3cb
Adrb1	2.56172e-37	0.960452929499237	0.325	0.042	6.06256e-33	1	Adrb1
Prag1	3.94437e-37	0.871086694265188	0.446	0.134	9.33474e-33	1	Prag1
Ppp1r3b	7.54814e-37	0.937761579366505	0.298	0.042	1.78634e-32	1	Ppp1r3b
Mei1	1.38926e-36	0.890057019605542	0.311	0.05	3.28781e-32	1	Mei1
Ldlr	1.44987e-36	0.96129526627426	0.331	0.061	3.43127e-32	1	Ldlr
Lgals3	4.6114e-37	0.389263421889015	0.559	0.206	1.09133e-31	1	Lgals3
Ccnd2	6.65331e-36	0.812360690707187	0.881	0.644	1.57457e-31	1	Ccnd2
Il2rb	1.09415e-35	0.737328663405021	0.826	0.538	2.58942e-31	1	Il2rb
Ddc	3.29106e-35	0.818700768872017	0.318	0.067	7.78861e-31	1	Ddc
Irf8	7.66296e-35	0.899030394238137	0.388	0.086	1.81352e-30	1	Irf8
Ehd1	8.98315e-35	0.775104127745003	0.42	0.133	2.12595e-30	1	Ehd1
Errfi1	1.61074e-34	10195473129693	0.439	0.139	3.81199e-30	1	Errfi1
Runx3	4.47688e-34	0.664669095049621	0.832	0.56	1.0595e-29	1	Runx3
Capn3	4.6765e-34	0.863432170517887	0.333	0.074	1.10674e-29	1	Capn3
St8sia4	8.19687e-35	0.835485221996482	0.736	0.389	1.93987e-29	1	St8sia4
Entpd1	1.30169e-33	0.895173362203162	0.302	0.054	3.08058e-29	1	Entpd1
Cd3g	1.46334e-33	0.654446848776466	0.97	0.881	3.46313e-30	1	Cd3g
Bcl2l11	3.90106e-33	0.775115291933689	0.501	0.21	9.23225e-29	1	Bcl2l11
Gcnt2	4.03304e-33	0.851004621366269	0.429	0.14	9.5446e-29	1	Gcnt2
Foxn3	5.57172e-33	10148522955912	0.797	0.454	1.3186e-28	1	Foxn3
Spp1	1.6414e-32	100531663225159	0.238	0.014	3.88455e-28	1	Spp1
Pltp	4.32672e-32	0.825109072512391	0.315	0.056	1.02396e-27	1	Pltp
Arap3	5.68224e-32	0.792631738572603	0.347	0.083	1.34476e-27	1	Arap3
Fdps	6.57855e-32	0.902358675239653	0.422	0.129	1.55688e-27	1	Fdps
Ptpn4	7.86297e-32	0.791302132224026	0.539	0.236	1.86085e-27	1	Ptpn4
Rgs3	8.66889e-32	0.762370303359399	0.548	0.232	2.05158e-27	1	Rgs3
Ppm1b	1.1596e-31	0.731166285081818	0.646	0.316	2.7443e-27	1	Ppm1b
Cd3e	1.20218e-31	0.720276203751518	0.926	0.794	2.84507e-27	1	Cd3e
Pmepa1	3.69753e-31	0.683853642508982	0.458	0.176	8.75058e-27	1	Pmepa1
Fgr	4.56385e-31	0.667204687981743	0.272	0.065	1.08008e-26	1	Fgr
Zbtb38	4.99399e-31	0.793613940790361	0.49	0.18	1.18188e-26	1	Zbtb38
Serpina3g	6.53454e-31	0.719217192681249	0.434	0.171	1.54646e-26	1	Serpina3g
Sh2d1b1	1.05207e-30	0.747957113150855	0.264	0.034	2.48982e-26	1	Sh2d1b1
Mbd2	1.08452e-30	0.786595941598862	0.801	0.454	2.56664e-26	1	Mbd2
Lrmp	3.87569e-30	0.848238277637921	0.574	0.235	9.1722e-26	1	Lrmp
Ctsc	4.57221e-30	0.938915610890924	0.644	0.305	1.08206e-25	1	Ctsc
Sytl3	1.29585e-29	0.684708989905678	0.585	0.237	3.06676e-25	1	Sytl3
Hip1	2.43608e-29	100916424013868	0.41	0.135	5.76522e-25	1	Hip1
Rasgrf1	4.06981e-29	0.944383357982429	0.201	0.01	9.6316e-25	1	Rasgrf1
Vav3	8.84259e-29	0.947754452506324	0.464	0.181	2.09269e-24	1	Vav3
Cyp51	1.15178e-28	0.936490470048877	0.39	0.101	2.72579e-24	1	Cyp51
Chsy1	4.06611e-28	0.786022581635269	0.622	0.283	9.62286e-24	1	Chsy1
Cd101	5.28942e-28	0.78552980115722	0.261	0.058	1.25179e-23	1	Cd101
Gpd2	2.36956e-27	0.97395408844946	0.475	0.158	5.6078e-23	1	Gpd2
Ncald	2.38684e-27	0.775719451161533	0.402	0.115	5.6487e-23	1	Ncald
Stk32c	2.40758e-27	0.730892944647031	0.232	0.024	5.69777e-23	1	Stk32c
Stk17b	2.48464e-27	0.633361249054619	0.925	0.731	5.88016e-23	1	Stk17b
Frmd5	4.39779e-27	155150352823199	0.22	0.018	1.04078e-24	1	Frmd5
Prkch	5.88224e-27	0.813876687774215	0.848	0.529	1.39209e-22	1	Prkch
Arhgap39	1.00307e-26	0.735259736931289	0.293	0.081	2.37385e-22	1	Arhgap39
AW112010	1.40436e-26	0.50696109501759	0.95	0.763	3.32356e-22	1	AW112010
Gimap7	1.43444e-26	0.69820388519255	0.704	0.353	3.39475e-22	1	Gimap7
Heyl	1.5588e-28	0.607678783507617	0.202	0.023	3.68906e-22	1	Heyl
Idi1	2.01223e-27	0.782998891275054	0.319	0.08	4.76215e-22	1	Idi1
Gcnt1	4.46166e-26	0.810743568922938	0.307	0.058	1.0559e-22	1	Gcnt1
Sulf2	6.57224e-26	0.663336934738822	0.27	0.057	1.55539e-21	1	Sulf2
Ablim2	6.8008e-27	0.826595013325445	0.213	0.015	1.60948e-22	1	Ablim2
Gpr34	9.18989e-26	0.743819608343493	0.337	0.093	2.17488e-22	1	Gpr34
Tent5c	2.96109e-25	0.832840152086143	0.367	0.094	7.00772e-21	1	Tent5c
Lrrk1	3.25712e-26	0.800726718616454	0.426	0.149	7.7083e-21	1	Lrrk1
Casp3	4.922e-25	0.778916212209832	0.355	0.099	1.16484e-20	1	Casp3
Gnptab	5.57182e-25	0.777454783713478	0.392	0.129	1.31863e-20	1	Gnptab
Bcl2l15	6.14857e-25	0.639071264593434	0.174	0.016	1.45512e-20	1	Bcl2l15
Acot7	8.75575e-25	0.810182630331811	0.543	0.219	2.07214e-20	1	Acot7
Stk39	2.27148e-24	0.880499560712345	0.496	0.2	5.37569e-20	1	Stk39
Mfsd10	3.9354e-24	0.632994035092322	0.492	0.222	9.31351e-20	1	Mfsd10
Snx18	4.32371e-24	0.81562038691222	0.514	0.194	1.02325e-19	1	Snx18
4930503L19Rik	7.1845e-24	0.817100749315509	0.373	0.106	1.70028e-19	1	4930503L19Rik
Sft2d2	8.21923e-24	0.692768875080103	0.338	0.106	1.94516e-19	1	Sft2d2
Ubc	1.19343e-23	0.493744861692907	0.891	0.686	2.82437e-19	1	Ubc
P2rx7	1.99978e-23	0.734492450020307	0.395	0.131	4.73268e-19	1	P2rx7
Max	3.06529e-23	0.78036361343405	0.535	0.233	7.2543e-19	1	Max
Rnf165	3.08918e-23	0.726927430835025	0.198	0.016	7.31086e-19	1	Rnf165
Slc28a2	5.54082e-24	0.785843431884255	0.401	0.148	1.31129e-18	1	Slc28a2
5430416N02Rik	8.28017e-23	0.840670178210219	0.345	0.115	1.95959e-18	1	5430416N02Rik
Sipa1l1	1.03203e-22	0.837953863250839	0.622	0.28	2.4424e-18	1	Sipa1l1
1810041H14Rik	3.6544e-22	0.587907330030918	0.286	0.086	8.64851e-18	1	1810041H14Rik
Rin3	5.07238e-22	0.635663242776125	0.467	0.205	1.20043e-17	1	Rin3
Glcci1	1.9134e-21	0.682898606834112	0.385	0.153	4.52825e-17	1	Glcci1
Fryl	3.15295e-21	0.91800247079539	0.749	0.427	7.46177e-17	1	Fryl
St6galnac2	3.95778e-21	0.599811193750476	0.189	0.021	9.36648e-17	1	St6galnac2
Pygl	4.2279e-21	0.623155201039379	0.236	0.05	1.00057e-16	1	Pygl
Pde4a	8.10159e-21	0.625826202158621	0.219	0.039	1.91732e-16	1	Pde4a
Tcrg-V7	1.48834e-20	0.730175087835054	0.207	0.028	3.52231e-16	1	Tcrg-V7
Chst12	2.08601e-20	0.583552065517511	0.314	0.105	4.93676e-16	1	Chst12
Malat1	2.4716e-20	0.344280899325813	1	0.999	5.84929e-16	1	Malat1
Tnfrsf9	3.44338e-21	0.698734516066236	0.371	0.134	8.14909e-16	1	Tnfrsf9
Tulp4	1.11019e-19	0.795052447415866	0.498	0.204	2.62739e-15	1	Tulp4
Atp6v0a2	1.11041e-19	0.733713906057136	0.475	0.189	2.6279e-16	1	Atp6v0a2
Ostf1	3.17149e-19	0.568525546069226	0.822	0.572	7.50565e-15	1	Ostf1
Coro2a	3.46938e-19	0.727781709097798	0.468	0.228	8.21063e-16	1	Coro2a
Tiparp	3.85546e-19	0.564557247600632	0.472	0.196	9.12432e-15	1	Tiparp
Sec14l1	6.76603e-19	0.711116231186697	0.289	0.067	1.60125e-14	1	Sec14l1
Cdc14a	9.28803e-19	0.846836273101875	0.37	0.132	2.19811e-15	1	Cdc14a
Srebf2	1.64922e-18	0.800278719349589	0.53	0.213	3.90304e-14	1	Srebf2
Phactr2	1.66294e-18	0.894812909014826	0.326	0.089	3.93551e-14	1	Phactr2
Mcam	2.64862e-18	0.577018403151844	0.173	0.015	6.26821e-14	1	Mcam
Bmp2k	5.60686e-18	0.67994416749618	0.336	0.114	1.32692e-14	1	Bmp2k
Myo6	6.0045e-18	0.63022611727819	0.31	0.102	1.42103e-13	1	Myo6
Igsf5	7.27479e-18	0.616715450713854	0.184	0.024	1.72165e-13	1	Igsf5
Nt5e	7.67848e-18	0.801937941788081	0.48	0.183	1.81719e-14	1	Nt5e
Cers6	8.617e-18	0.782673376608912	0.427	0.172	2.0393e-13	1	Cers6
Elmo2	1.36502e-17	0.575724972644667	0.293	0.092	3.23047e-14	1	Elmo2
Fyn	1.4136e-17	0.691803011966982	0.828	0.542	3.34542e-13	1	Fyn
Lpin2	1.49749e-17	0.794220726313991	0.427	0.152	3.54395e-13	1	Lpin2
Zmat4	1.60965e-17	0.884414492935143	0.229	0.046	3.80941e-13	1	Zmat4
Apol9b	2.25059e-17	0.541289974342737	0.18	0.03	5.32625e-13	1	Apol9b
Pnpla7	2.97388e-17	0.611954231087538	0.322	0.118	7.03798e-13	1	Pnpla7
Fndc3b	3.04542e-17	0.682046434120728	0.259	0.059	7.2073e-13	1	Fndc3b
Ccl3	3.08611e-17	0.815022097045448	0.314	0.086	7.30359e-13	1	Ccl3
Tmem273	4.88515e-17	0.542940983786244	0.228	0.064	1.15612e-12	1	Tmem273
Ier5l	6.26772e-17	0.542594720635606	0.296	0.105	1.48332e-12	1	Ier5l
Srbd1	6.268e-17	103415039784278	0.349	0.122	1.48338e-13	1	Srbd1
Lrmda	7.64223e-17	133593916101518	0.281	0.081	1.80861e-12	1	Lrmda
Cysltr2	1.16636e-16	0.730638508024732	0.372	0.13	2.76031e-12	1	Cysltr2
Trat1	1.31474e-16	0.388537723517934	0.452	0.219	3.11146e-13	1	Trat1
Srgap3	1.33424e-16	0.743653859419821	0.339	0.113	3.15762e-12	1	Srgap3
Tmem123	1.83061e-17	0.515073006653211	0.524	0.273	4.33232e-12	1	Tmem123
Ppp2r5c	1.87658e-16	0.632543234794825	0.65	0.351	4.44111e-12	1	Ppp2r5c
Ctsw	2.07632e-16	0.329010838210021	0.822	0.566	4.91381e-12	1	Ctsw
Sipa1	2.80653e-16	0.606663907064096	0.545	0.269	6.64193e-12	1	Sipa1
Pik3r1	3.19274e-16	0.658879196774941	0.737	0.453	7.55594e-12	1	Pik3r1
Ssbp3	4.20925e-16	0.57439188186779	0.57	0.299	9.96162e-12	1	Ssbp3
Tgfb3	1.4855e-15	0.550626353516885	0.168	0.022	3.51559e-11	1	Tgfb3
Ppp2r2c	2.38074e-15	0.508572360785765	0.155	0.018	5.63426e-11	1	Ppp2r2c
Lyn	4.44696e-15	0.62439766303228	0.369	0.151	1.05242e-10	1	Lyn
Kit	6.01029e-15	0.586372541839438	0.323	0.101	1.4224e-10	1	Kit
Elovl6	6.08648e-15	0.598584601850471	0.327	0.13	1.44043e-10	1	Elovl6
Ciapin1	6.86319e-15	0.559316793261688	0.392	0.167	1.62424e-10	1	Ciapin1
Dok1	7.41383e-15	0.599310767344365	0.3	0.088	1.75456e-10	1	Dok1
Ppp1r16b	8.19944e-16	0.645148754759144	0.626	0.322	1.94048e-10	1	Ppp1r16b
Nmrk1	8.56811e-15	0.671192823880564	0.265	0.077	2.02773e-10	1	Nmrk1
Abr	2.10804e-14	0.715621648529399	0.453	0.199	4.9889e-10	1	Abr
Sh2d2a	2.5095e-14	0.739076011501988	0.614	0.332	5.93899e-10	1	Sh2d2a
Appl2	2.95722e-14	0.668259957289159	0.313	0.097	6.99855e-10	1	Appl2
Prrt1	3.2949e-14	0.695907012055769	0.405	0.137	7.79771e-10	1	Prrt1
Gngt2	4.1223e-14	0.541880029813295	0.345	0.137	9.75583e-10	1	Gngt2
Insig1	5.4241e-14	0.666556756284242	0.27	0.073	1.28367e-09	1	Insig1
Prr5	7.05598e-14	0.559244546900281	0.218	0.04	1.66987e-09	1	Prr5
Mta3	9.12708e-14	0.68553075162026	0.626	0.347	2.16002e-09	1	Mta3
Serpinb6b	1.09697e-13	0.591833489516342	0.386	0.167	2.59608e-09	1	Serpinb6b
Napsa	1.29556e-13	0.590339015955756	0.26	0.064	3.06607e-09	1	Napsa
Slc16a11	1.39732e-13	0.493415475181291	0.132	0.014	3.30691e-09	1	Slc16a11
Hvcn1	1.66039e-13	0.600631539959999	0.403	0.158	3.92948e-09	1	Hvcn1
Pdzd2	3.08649e-13	0.568464557850645	0.161	0.029	7.30449e-09	1	Pdzd2
Myo1e	3.13217e-13	0.554650518313643	0.51	0.22	7.41259e-09	1	Myo1e
Sqle	4.15964e-13	0.475806467716586	0.18	0.038	9.84421e-09	1	Sqle
Arap2	4.89306e-13	0.527601982062744	0.741	0.439	1.15799e-08	1	Arap2
Mras	6.69662e-13	0.497586600310759	0.145	0.016	1.58482e-08	1	Mras
Inpp4a	8.72684e-13	0.64143841371246	0.338	0.117	2.06529e-08	1	Inpp4a
2004-09-01	9.53774e-13	0.46545057253922	0.191	0.046	2.2572e-08	1	2004-09-01
Ptpn6	1.04313e-13	0.58798770709777	0.596	0.324	2.46866e-08	1	Ptpn6
Traf5	1.21497e-13	0.6131849859691	0.376	0.153	2.87535e-08	1	Traf5
Plscr1	1.31554e-13	0.590148367088538	0.291	0.099	3.11335e-08	1	Plscr1
Pgm2l1	1.88302e-12	0.597909514524092	0.377	0.16	4.45635e-08	1	Pgm2l1
Ccr91	3.11041e-13	0.444342369483987	0.448	0.191	7.3611e-08	1	Ccr9
Zap70	3.23918e-13	0.582016463462911	0.642	0.364	7.66584e-08	1	Zap70
Psd4	3.77206e-12	0.637264188297686	0.474	0.214	8.92697e-08	1	Psd4
Pcyt1a	4.82127e-12	0.678319022529635	0.242	0.068	1.141e-07	1	Pcyt1a
Ttc39b	5.67193e-12	0.679809821089953	0.539	0.263	1.34232e-07	1	Ttc39b
Klra5	6.21097e-12	109819056607655	0.255	0.081	1.46989e-07	1	Klra5
Cfap126	6.24608e-12	0.546459035016542	0.196	0.037	1.4782e-07	1	Cfap126
Baiap3	7.01543e-12	0.600347899507464	0.281	0.083	1.66027e-07	1	Baiap3
Matk	7.44814e-12	0.517308302835476	0.221	0.05	1.76268e-07	1	Matk
Ak2	8.78166e-12	0.537659197984109	0.459	0.218	2.07827e-07	1	Ak2
Gng2	1.12273e-11	0.619742303974412	0.576	0.296	2.65706e-07	1	Gng2
Dock5	1.64384e-11	0.69820872990876	0.371	0.134	3.89031e-07	1	Dock5
Fcgr3	1.72313e-11	0.464656086060675	0.15	0.017	4.07796e-07	1	Fcgr3
Pip5k1b	1.90829e-11	0.845290914215146	0.319	0.116	4.51615e-07	1	Pip5k1b
Junb	2.68816e-11	0.318202999170466	0.912	0.744	6.36179e-07	1	Junb
Plaat3	2.73087e-11	0.520945268696846	0.588	0.323	6.46288e-07	1	Plaat3
Ubr5	2.81849e-11	0.697988309736738	0.512	0.253	6.67024e-07	1	Ubr5
Wls	5.72377e-11	0.516998017296456	0.481	0.24	1.35459e-06	1	Wls
Rnf19b	6.12142e-11	0.585982205971517	0.34	0.128	1.44869e-06	1	Rnf19b
Actn2	7.81414e-11	0.338279111356613	0.467	0.225	1.84929e-06	1	Actn2
Dhcr7	8.68729e-11	0.440911254078956	0.203	0.057	2.05593e-06	1	Dhcr7
Gabarapl1	1.06184e-10	0.519125748743496	0.24	0.077	2.51296e-06	1	Gabarapl1
Zfp106	1.12268e-11	0.393010782838412	0.379	0.196	2.65693e-06	1	Zfp106
Mdfic	1.69155e-10	0.609518302201272	0.386	0.158	4.00321e-06	1	Mdfic
Tesc	1.9202e-10	0.523420813864504	0.352	0.139	4.54434e-06	1	Tesc
Neat1	1.97231e-10	0.746533586952311	0.608	0.357	4.66767e-06	1	Neat1
Gpr18	2.11803e-10	0.472694717115948	0.426	0.225	5.01254e-06	1	Gpr18
Lims1	3.22623e-10	0.59187841511506	0.553	0.296	7.6352e-06	1	Lims1
Ptpn11	3.27419e-10	0.555388234208194	0.373	0.15	7.74869e-06	1	Ptpn11
Eef2k	4.05563e-10	0.458756122551583	0.185	0.046	9.59806e-06	1	Eef2k
Fam3c	7.70391e-10	0.520945097741447	0.325	0.133	1.82321e-05	1	Fam3c
Atxn1	8.32473e-11	0.970103330258699	0.558	0.268	1.97013e-05	1	Atxn1
Dpysl2	8.79721e-10	0.468260489594478	0.354	0.16	2.08195e-05	1	Dpysl2
Susd3	9.19292e-10	0.541379022950436	0.274	0.088	2.1756e-05	1	Susd3
Tbc1d2b	1.43376e-10	0.440720400686302	0.26	0.1	3.39314e-05	1	Tbc1d2b
Dennd4a	1.48127e-09	0.410348170533919	0.858	0.516	3.50557e-06	1	Dennd4a
Fes	1.57821e-09	0.487755855297291	0.206	0.053	3.735e-05	1	Fes
Ptpn12	2.15473e-09	0.596170464620029	0.392	0.172	5.09938e-05	1	Ptpn12
Ntan1	4.57109e-09	0.498409059945014	0.446	0.23	0.000108179	1	Ntan1
Smim3	4.95528e-09	0.499359635376569	0.257	0.082	0.000117272	1	Smim3
Vipr2	5.82962e-09	0.549143187684823	0.137	0.014	0.000137964	1	Vipr2
Snap23	6.10138e-09	0.453210614608282	0.28	0.11	0.000144395	1	Snap23
Cdh1	6.45747e-09	0.535671071222151	0.214	0.059	0.000152822	1	Cdh1
Cracr2a	9.36387e-09	0.612821149827937	0.344	0.142	0.000221605	1	Cracr2a
Foxo3	9.85058e-10	0.505102007803764	0.382	0.18	2.33124e-05	1	Foxo3
Agfg1	1.07055e-08	0.509347648545699	0.629	0.354	0.000253357	1	Agfg1
Itm2b	1.16532e-08	0.270228046380838	0.965	0.876	0.000275784	1	Itm2b
Cdh13	1.19237e-08	0.431936068118279	0.126	0.011	2.82186e-05	1	Cdh13
Ggta1	1.42121e-08	0.462796216300576	0.242	0.091	0.000336343	1	Ggta1
Scd2	1.4667e-08	0.494471034108666	0.239	0.082	0.00034711	1	Scd2
Auh	1.51269e-09	0.537329597453335	0.405	0.191	0.000357993	1	Auh
Padi2	1.51549e-08	0.450751551198153	0.321	0.137	0.000358656	1	Padi2
Ccni	1.92057e-08	0.520373157538761	0.464	0.23	0.000454521	1	Ccni
Brd2	2.62122e-08	0.513000798814371	0.593	0.36	0.000620337	1	Brd2
Atp8a2	3.05458e-08	0.622631292347782	0.245	0.1	7.22898e-05	1	Atp8a2
Hsp90aa1	3.76299e-08	0.393217919667878	0.861	0.663	0.000890549	1	Hsp90aa1
Tnfrsf1b	4.00592e-08	0.533789030423347	0.445	0.223	0.000948041	1	Tnfrsf1b
Spry2	4.33376e-08	0.50288950943246	0.365	0.167	0.00102563	1	Spry2
Rab8b	5.12142e-08	0.442288645657324	0.676	0.413	0.00121204	1	Rab8b
Dtx1	5.67342e-09	0.31883255907761	0.533	0.297	0.00134267	1	Dtx1
Igha	6.29807e-08	0.412895439125612	0.113	0.015	0.0014905	1	Igha
Stard4	6.6325e-08	0.534319281199321	0.255	0.078	0.00156965	1	Stard4
Slc22a15	7.60413e-09	0.55150755529471	0.234	0.063	0.00179959	1	Slc22a15
Atf4	1.11268e-08	0.493885408114477	0.56	0.335	0.00263327	1	Atf4
Mmd	1.17426e-07	0.578472440828505	0.381	0.173	0.002779	1	Mmd
Pacsin2	1.23121e-07	0.590419498674636	0.31	0.105	0.00291379	1	Pacsin2
H2afy	1.26624e-07	0.410732971351064	0.787	0.577	0.00299669	1	H2afy
Fdft1	1.56793e-07	0.550055387707589	0.213	0.053	0.00371066	1	Fdft1
Arrdc3	1.57323e-07	0.600580415049443	0.247	0.078	0.00372321	1	Arrdc3
Nucb1	1.65836e-09	0.406855699036375	0.406	0.22	0.00392467	1	Nucb1
Fam102b	1.67116e-07	0.521234908814237	0.222	0.072	0.00395498	1	Fam102b
Tox	1.70962e-07	0.756757630086479	0.723	0.466	0.004046	1	Tox
Intu	2.80265e-07	0.401224717364737	0.123	0.018	0.000663275	1	Intu
Pabpc1	3.42094e-08	0.354604340181071	0.936	0.818	0.00809599	1	Pabpc1
Gimap1	4.15055e-07	0.474474177659081	0.774	0.529	0.00982269	1	Gimap1
Gsap	4.67063e-07	0.5484521484749	0.316	0.124	0.0110535	1	Gsap
Ccdc134	6.02297e-07	0.433463350758056	0.217	0.07	0.0142539	1	Ccdc134
Pabpc4	6.97269e-07	0.466780281816227	0.281	0.111	0.0165016	1	Pabpc4
Palm	7.36019e-07	0.404836173209106	0.149	0.03	0.0174186	1	Palm
Map4k1	7.80513e-07	0.463288922472979	0.29	0.117	0.0184716	1	Map4k1
Ypel2	9.52882e-07	0.44809214420724	0.15	0.038	0.0225509	1	Ypel2
Gpr171	1.13095e-06	0.574192647107113	0.444	0.212	0.0267651	1	Gpr171
Dgkd	1.31899e-06	0.461524186241976	0.485	0.274	0.0312153	1	Dgkd
Ddit3	1.47124e-06	0.308498446816634	0.259	0.133	0.0348183	1	Ddit3
Crbn	1.51845e-07	0.516368506449517	0.371	0.17	0.0359356	1	Crbn
Rabgap1l	1.69009e-06	100025561257146	0.716	0.507	0.00399977	1	Rabgap1l
Ptms	1.87012e-06	0.479603580371736	0.392	0.177	0.0442583	1	Ptms
Kif13b	1.93154e-06	0.55412738519425	0.416	0.204	0.0457118	1	Kif13b
Cnppd1	1.96388e-06	0.343263432318307	0.31	0.158	0.0464773	1	Cnppd1
Rpa1	2.32178e-06	0.482204956048673	0.413	0.198	0.0549473	1	Rpa1
Snhg12	2.96934e-06	0.575020047531035	0.419	0.206	0.0702723	1	Snhg12
Oxr1	3.09714e-06	0.796586984775149	0.423	0.214	0.0732968	1	Oxr1
Tent5a	4.1881e-06	0.465590463103475	0.415	0.216	0.0991155	1	Tent5a
Rpa2	5.76538e-06	0.45345525626976	0.297	0.121	0.136444	1	Rpa2
Abcb9	6.92567e-06	0.414273608151759	0.286	0.125	0.163903	1	Abcb9
Mxd4	7.05972e-06	0.432759903926497	0.493	0.272	0.0167075	1	Mxd4
Tcrg-C2	8.59744e-06	0.3982070195509	0.732	0.522	0.0203467	1	Tcrg-C2
Ephx1	1.11382e-05	0.362434711280016	0.215	0.076	0.263597	1	Ephx1
Sla2	1.13885e-05	0.444525225304097	0.414	0.206	0.269521	1	Sla2
Ankrd13a	1.15879e-05	0.499551861495345	0.385	0.175	0.27424	1	Ankrd13a
Soat2	1.22958e-05	0.336574726276198	0.139	0.041	0.290992	1	Soat2
Ccrl2	1.23239e-05	0.497648109139382	0.229	0.062	0.0291657	1	Ccrl2
Gpx8	1.36507e-05	0.412091673944163	0.114	0.01	0.323058	1	Gpx8
Iqsec1	1.52745e-05	0.407095045947903	0.288	0.128	0.361486	1	Iqsec1
Ide	2.03041e-05	0.53385212577221	0.34	0.134	0.480516	1	Ide
Lss	2.08496e-05	0.313251621407899	0.112	0.025	0.493426	1	Lss
Slk	2.15372e-06	0.505241354539273	0.528	0.279	0.5097	1	Slk
Lta4h	2.16359e-05	0.551159375068436	0.514	0.26	0.0512036	1	Lta4h
Vps54	2.20396e-05	0.600288806133023	0.436	0.237	0.521589	1	Vps54
Dynll2	2.90498e-05	0.27813965019437	0.238	0.122	0.687493	1	Dynll2
Snhg5	3.4602e-05	0.660945842972437	0.241	0.089	0.81889	1	Snhg5
Lilr4b	4.18636e-05	0.462231702775762	0.187	0.058	0.990744	1	Lilr4b
S1pr3	4.25581e-05	0.360199108831986	0.103	0.012	0.0000000000000100717894854476	1	S1pr3
Rcn1	4.46671e-05	0.34828836978758	0.259	0.112	0.0000000000000105709126666094	1	Rcn1
Cdyl	4.78914e-05	0.428664385666674	0.293	0.137	0.0000000000000113339702148319	1	Cdyl
Arrdc4	4.9818e-05	0.414732727403887	0.122	0.02	0.0000000000000117899338487336	1	Arrdc4
Colgalt1	5.31828e-05	0.384740028073751	0.248	0.101	0.0000000000000125862355501559	1	Colgalt1
5031425F14Rik	6.19491e-05	0.375542273833264	0.123	0.018	0.0000000000000146608839485234	1	5031425F14Rik
Tmem135	6.35225e-05	0.519958050724531	0.31	0.144	0.0000000000000150332346459595	1	Tmem135
Rfc2	6.41139e-05	0.459876112547046	0.38	0.176	0.0000000000000151731864531776	1	Rfc2
Rtn4rl1	6.45683e-05	0.4492116335308	0.222	0.077	0.0000000000000152807270462244	1	Rtn4rl1
Usp46	6.79267e-05	0.430607404777337	0.176	0.045	0.0000000000000160755388916851	1	Usp46
Tspan9	7.26768e-05	0.4627486476944	0.23	0.079	0.0000000000000171997006350288	1	Tspan9
Dtx4	7.70128e-05	0.520117271462538	0.192	0.046	0.0000000000000182258413117156	1	Dtx4
Grk6	8.29468e-05	0.398548462217991	0.537	0.319	0.000000000000019630191005825	1	Grk6
Cers4	9.55047e-05	0.552604992941977	0.453	0.231	0.0000000000000226021500425148	1	Cers4
Smpd5	0.000132487	0.339318968432207	0.187	0.071	0.0000000000000313543778245089	1	Smpd5
S100a1	0.000145944	0.324817416323033	0.12	0.027	0.0000000000000345391604077308	1	S100a1
Akna	0.00014999	0.45733328321896	0.553	0.318	0.0000000000000354965559186919	1	Akna
Ptk2b	0.000150142	0.436034284893814	0.625	0.371	0.0000000000000355325689734506	1	Ptk2b
Cntln	0.00015251	0.503781269103122	0.184	0.053	0.0000000000000360930881224227	1	Cntln
Ctsb	0.00017973	0.421715129334473	0.422	0.225	0.0000000000000425349309556986	1	Ctsb
Trib1	0.000186096	0.476245132951228	0.177	0.039	0.0000000000000440413861432661	1	Trib1
Itpkb	0.000190028	0.449723657371475	0.711	0.458	0.0000000000000449720248369604	1	Itpkb
9530036M11Rik	0.000224856	0.473926071891296	0.109	0.009	0.0000000000000532144886285428	1	9530036M11Rik
Dnase2a	2.55536e-05	0.309925355543897	0.195	0.071	0.0000000000000604750903304355	1	Dnase2a
Etv3	0.000260498	0.524261189639493	0.342	0.151	0.0000000000000616494369074157	1	Etv3
Cst7	0.000278954	0.445113809440185	0.565	0.328	0.0000000000000660172528966142	1	Cst7
Itgav	0.000362858	0.479012288171257	0.44	0.214	0.0000000000000858740223662109	1	Itgav
Tmtc4	0.000407995	0.42906093039654	0.193	0.057	0.0000000000000965559856054972	1	Tmtc4
Efhd2	0.000506217	0.36555679617114	0.579	0.342	0.00000000000011980139146413	1	Efhd2
Lilrb4a	0.000527955	0.386049055206841	0.169	0.053	0.000000000000124945870840283	1	Lilrb4a
Egr1	0.000537304	0.540518659483761	0.298	0.126	0.000000000000127158449088667	1	Egr1
Metrnl	0.000636098	0.274796655119961	0.149	0.052	0.000000000000150538872766093	1	Metrnl
Camk2n1	0.000668288	0.424923783756734	0.254	0.098	0.000000000000158156943671402	1	Camk2n1
Aoah	0.000678623	0.50381930364782	0.186	0.052	0.000000000000160602831905352	1	Aoah
Arl5a	0.000758971	0.481863453967284	0.273	0.1	0.000000000000179618029542393	1	Arl5a
Peli1	0.000923516	0.302711118071126	0.819	0.585	0.000000000000218559284236746	1	Peli1
Hip1r	0.00125458	0.400447592789087	0.325	0.155	0.000000000000296909114408437	1	Hip1r
Pkp4	0.00168559	0.513389542685912	0.351	0.171	0.000000000000398911151792162	1	Pkp4
Wwp2	0.00207853	0.441365986428025	0.336	0.165	0.000000000000491905781653756	1	Wwp2
Grk3	0.00228225	0.381021091170664	0.127	0.025	0.000000000000540117781811349	1	Grk3
Pmvk	0.00230188	0.355385159846032	0.175	0.054	0.00000000000054476298501453	1	Pmvk
Chka	0.00241122	0.257311937721714	0.245	0.133	0.000000000000570638180602377	1	Chka
Pik3cd	0.00260492	0.38290410583645	0.662	0.437	0.000000000000616480937127375	1	Pik3cd
Fosb	0.00268131	0.280573653457638	0.487	0.283	0.000000000000634558768873166	1	Fosb
Topors	0.00311104	0.445448709259507	0.305	0.147	0.000000000000736258769001835	1	Topors
Irs2	0.000329094	0.384708406273044	0.306	0.155	0.00000000000077883291403223	1	Irs2
Dync1h1	0.00359414	0.453695972138908	0.431	0.231	0.000000000000850589929382416	1	Dync1h1
Sytl2	0.000394749	0.437333263092256	0.326	0.145	0.000000000000934212939004572	1	Sytl2
Cmip	0.0042206	0.397221495676008	0.592	0.369	0.000000000000998847490152791	1	Cmip
Ddx5	0.00431524	0.276731140009945	0.972	0.921	0.00000000000102124562319892	1	Ddx5
Mctp2	0.00453431	0.619124851997181	0.435	0.22	0.00000000000107308954669006	1	Mctp2
Coq8b	0.000618448	0.406487743502748	0.169	0.044	0.00000000000146361975734637	1	Coq8b
Mapk3	0.00624021	0.328807859086634	0.234	0.099	0.00000000000147680729642089	1	Mapk3
Hspa4l	0.00759318	0.502221226331243	0.266	0.103	0.00000000000179700203416647	1	Hspa4l
Skil	0.00837735	0.472601584325626	0.447	0.224	0.00000000000198258302553646	1	Skil
Cdc42se2	0.00925035	0.442608348399925	0.602	0.381	0.00000000000218918799194608	1	Cdc42se2
Plcxd2	0.00970177	0.43675182808947	0.42	0.224	0.00000000000229602012357713	1	Plcxd2
Stat3	0.0109283	0.29583314776372	0.641	0.403	0.00000000000258629019152323	1	Stat3
Pnrc1	0.0116079	0.273813922299704	0.727	0.6	0.0000000000027471212864888	1	Pnrc1
Itga2	0.0153551	0.273866708911687	0.145	0.05	0.00000000000363394236123829	1	Itga2
Ikzf3	0.0155885	0.487732479268277	0.765	0.51	0.00000000000368916356990224	1	Ikzf3
Sh2d3c	0.0157938	0.341610524325678	0.332	0.17	0.00000000000373775360153824	1	Sh2d3c
Tcf4	0.0158147	0.314203940522327	0.21	0.093	0.00000000000374269780428367	1	Tcf4
Acly	0.0207857	0.430178120459129	0.337	0.162	0.00000000000491914416706473	1	Acly
Pik3ap1	0.0224858	0.570024766413368	0.341	0.14	0.00000000000532148886420629	1	Pik3ap1
Ptprj	0.0318181	0.449588013630848	0.3	0.125	0.00000000000753007867016714	1	Ptprj
Gfod1	0.0554273	0.491355824760208	0.266	0.113	0.0000000000131174230360968	1	Gfod1
Sertad2	0.0636083	0.386915315838999	0.343	0.173	0.0000000000150535451980173	1	Sertad2
Trf	0.0681989	0.383316952824198	0.174	0.058	0.0000000000161399560239009	1	Trf
AC149090.1	0.00741249	0.331478569812142	0.617	0.417	0.0000000000175424038956739	1	AC149090.1
Ttc3	0.0759522	0.395214701849215	0.492	0.289	0.0000000000179748510915904	1	Ttc3
Wnk1	0.0771336	0.394911572098993	0.779	0.554	0.0000000000182544302820738	1	Wnk1
Csnk1d	0.0890863	0.288840221212507	0.387	0.228	0.0000000000210831559147048	1	Csnk1d
2010300C02Rik	0.0895008	0.420149596802486	0.14	0.033	0.0000000000211812531991766	1	2010300C02Rik
Ppp3cc	0.10283	0.338121244849014	0.425	0.262	0.0000000000243357771825954	1	Ppp3cc
Gimap4	0.10672	0.300880407768952	0.845	0.619	0.0000000000252563567683958	1	Gimap4
Luzp1	0.1099	0.398474428440855	0.222	0.094	0.0000000000260090509730144	1	Luzp1
Pelo	0.0128165	0.32633275829303	0.196	0.082	0.0000000000303314991842627	1	Pelo
Arhgap18	0.132512	0.402267127826457	0.379	0.202	0.0000000000313603081077758	1	Arhgap18
Hpgds	0.135063	0.333488166457019	0.163	0.056	0.0000000000319640299160767	1	Hpgds
Inpp5d	0.142397	0.400340699813988	0.573	0.351	0.0000000000336997464393907	1	Inpp5d
Prkca	0.15832	0.581173744716167	0.561	0.337	0.0000000000374680195171095	1	Prkca
Clstn1	0.160509	0.293135110197291	0.118	0.032	0.0000000000379861257372359	1	Clstn1
Tmem191c	0.171687	0.303292397764728	0.156	0.054	0.0000000000406314203033296	1	Tmem191c
Apol7e	0.185892	0.426179098123219	0.301	0.134	0.0000000000439932729729629	1	Apol7e
Gramd1a	0.206106	0.347057136720685	0.48	0.284	0.0000000000487771379843872	1	Gramd1a
Clip2	0.298507	0.262663702591033	0.111	0.033	0.0000000000706445713608454	1	Clip2
Tex9	0.0338972	0.316033137839064	0.186	0.077	0.0000000000802211024304295	1	Tex9
Zfp120	0.341901	0.371851203729367	0.213	0.09	0.0000000000809141762827514	1	Zfp120
Sertad1	0.0409161	0.252309427544583	0.28	0.159	0.0000000000968320571272392	1	Sertad1
Etfb	0.426324	0.29795513641129	0.375	0.215	0.000000000100893839791308	1	Etfb
Art2b	0.485663	0.256944657380329	0.25	0.114	0.000000000114936911147131	1	Art2b
1600014C10Rik	0.54338	0.27798730802187	0.239	0.112	0.000000000128596271013311	1	1600014C10Rik
Zfp36l1	0.557355	0.325221751059827	0.708	0.52	0.000000000131903746258608	1	Zfp36l1
Tacc2	0.0612857	0.366723572582289	0.144	0.037	0.000000000145038716646493	1	Tacc2
Slc36a1	0.709508	0.413154642564271	0.171	0.044	0.000000000167912179255542	1	Slc36a1
Gadd45g	0.757493	0.643374763248211	0.194	0.07	0.00000000017926827400144	1	Gadd45g
Golim4	0.0000000000000132820963364476	0.471850850258373	0.279	0.113	0.000000000314334091898368	1	Golim4
Spty2d1	0.0000000000000139640178503437	0.365321088947897	0.382	0.209	0.000000000330472446446234	1	Spty2d1
Exoc3	0.0000000000000145479771065835	0.443984811937387	0.464	0.252	0.000000000344292426204404	1	Exoc3
Ddx43	0.00000000000001486492638623	0.356996679952054	0.147	0.054	0.00000000035179334785652	1	Ddx43
Fbxo9	0.0000000000000149872230241142	0.32551747528721	0.302	0.156	0.000000000354687620088686	1	Fbxo9
Apol7b	0.0000000000000198471578932603	0.308373859616133	0.131	0.043	0.000000000469702838701899	1	Apol7b
Ssh1	0.0000000000000199482335885381	0.270551325477416	0.171	0.072	0.000000000472094896106342	1	Ssh1
Trio	0.0000000000000205153102177573	0.375287068787538	0.257	0.111	0.000000000485515331613443	1	Trio
AA467197	0.0000000000000220352486868186	0.307009786584616	0.116	0.024	0.00000000052148619542225	1	AA467197
Tmem131	0.0000000000000222456114106453	0.423207738247672	0.34	0.17	0.000000000526464639644331	1	Tmem131
Selenom	0.0000000000000232843115475926	0.282946855898559	0.15	0.055	0.000000000551046517085326	1	Selenom
Os9	0.0000000000000258913860787347	0.450800188542635	0.524	0.299	0.000000000612745542939334	1	Os9
Itm2c	0.0000000000000263977368463418	0.277323723424026	0.449	0.262	0.000000000624728840205525	1	Itm2c
Tec	0.000000000000027754245935927	0.311837581648779	0.323	0.174	0.000000000656831984319648	1	Tec
Senp1	0.000000000000032043056946419	0.451318617230643	0.31	0.139	0.000000000758330985693952	1	Senp1
Itgax	0.0000000000000478257188264584	0.341416349905623	0.194	0.075	0.00000000113184346174696	1	Itgax
Adgrg5	0.0000000000000532898231269617	0.369212628828073	0.287	0.139	0.00000000126115695412268	1	Adgrg5
Rsbn1l	0.0000000000000540586820305102	0.329362969676398	0.666	0.47	0.00000000127935276893405	1	Rsbn1l
Sgms1	0.0000000000000542819806730136	0.37981595894103	0.393	0.21	0.00000000128463735460754	1	Sgms1
4930532G15Rik	0.0000000000000643796667355604	0.265609072890008	0.135	0.048	0.00000000152360919296377	1	4930532G15Rik
Afdn	0.0000000000000708433612298603	0.363906644536186	0.168	0.064	0.00000000167657898686587	1	Afdn
Fut8	0.000000000000075992872273756	0.451991387367503	0.413	0.232	0.00000000179844731523071	1	Fut8
Hk1	0.0000000000000909095935393858	0.250569691794994	0.277	0.154	0.0000000021514664407031	1	Hk1
Dedd2	0.0000000000000950305879615929	0.306091582616967	0.269	0.134	0.00000000224899389469906	1	Dedd2
Tpp2	0.0000000000000952861280548577	0.478873274263632	0.578	0.353	0.00000000225504150654626	1	Tpp2
Tmcc3	0.000000000000096922988208824	0.3901348289127	0.118	0.027	0.00000000229377943895003	1	Tmcc3
Stxbp5	0.000000000000112327886111121	0.508233521522643	0.37	0.175	0.00000000265835175270578	1	Stxbp5
Klrb1	0.000000000000136764268194519	0.480054836460994	0.128	0.018	0.00000000323666317109149	1	Klrb1
Igf2r	0.000000000000147281391984614	0.337741775147488	0.394	0.227	0.00000000348556142270787	1	Igf2r
Gpr160	0.000000000000149122077114004	0.411150625105087	0.146	0.036	0.00000000352912307698002	1	Gpr160
Pygb	0.000000000000157739762446892	0.290750918898617	0.216	0.103	0.00000000373306921806815	1	Pygb
Snrk	0.000000000000170724500704465	0.345505419323607	0.34	0.178	0.00000000404036603367186	1	Snrk
Gbp8	0.000000000000173463101163696	0.497928177570232	0.441	0.214	0.00000000410517775214004	1	Gbp8
Cdyl2	0.000000000000173622270592579	0.299966334551707	0.31	0.163	0.00000000410894465584398	1	Cdyl2
Mcl1	0.000000000000175240084959031	0.2561337170978	0.646	0.48	0.00000000414723185064042	1	Mcl1
Uhmk1	0.000000000000203178546443567	0.257972895302097	0.231	0.122	0.00000000480842348013346	1	Uhmk1
Gfi1	0.000000000000217282258038901	0.426821804272574	0.215	0.079	0.00000000514220191874864	1	Gfi1
Ikbip	0.000000000000233250207365936	0.253832500127834	0.104	0.03	0.00000000552009940752224	1	Ikbip
Chst11	0.0000000000002472348956154	0.616094906483774	0.337	0.158	0.00000000585106103963405	1	Chst11
Dbi	0.00000000000026514461250396	0.287593595673015	0.437	0.271	0.00000000627491239951871	1	Dbi
Gadd45b	0.000000000000283700835578155	0.350474992870547	0.457	0.254	0.00000000671406397479263	1	Gadd45b
Bin1	0.000000000000300131259467525	0.280294328667893	0.431	0.261	0.00000000710290638655845	1	Bin1
Numbl	0.000000000000345435555228996	0.304627144800764	0.101	0.02	0.00000000817507785004943	1	Numbl
Ppm1h	0.000000000000400247653170412	0.460636386006875	0.618	0.389	0.00000000947226095993097	1	Ppm1h
Stx7	0.000000000000482208312272601	0.259109269844186	0.199	0.092	0.0000000114119419182434	1	Stx7
Afg3l2	0.000000000000498184968633263	0.293136367077849	0.231	0.112	0.0000000117900454676748	1	Afg3l2
Slc16a6	0.000000000000520290563849523	0.306500740209373	0.322	0.173	0.0000000123131964840628	1	Slc16a6
Zswim6	0.000000000000531960083488039	0.394503921303167	0.492	0.292	0.0000000125893673358279	1	Zswim6
Trp53inp1	0.000000000000575854085698766	0.43379922003239	0.447	0.256	0.000000013628162792147	1	Trp53inp1
Dcaf7	0.000000000000583697173146778	0.271243977809757	0.298	0.156	0.0000000138137772996917	1	Dcaf7
Sema4d	0.000000000000591120534424955	0.366589096227538	0.494	0.297	0.000000013989458567701	1	Sema4d
Slc26a2	0.000000000000751971520341762	0.336727846847264	0.173	0.062	0.0000000177961580004081	1	Slc26a2
Dusp1	0.000000000000777312034385925	0.280975986865724	0.559	0.371	0.0000000183958666057773	1	Dusp1
Furin	0.000000000000868404679411827	0.255063114261507	0.38	0.194	0.0000000205516651429603	1	Furin
Pum2	0.000000000001087499290961	0.302679400421858	0.581	0.381	0.000000025736758219883	1	Pum2
Hspa2	0.00000000000125327569606375	0.298967726196458	0.136	0.045	0.0000000296600226230448	1	Hspa2
Nsmaf	0.00000000000129684696467947	0.453015825403337	0.449	0.242	0.0000000306911802661043	1	Nsmaf
Skap2	0.000000000001305226511962	0.401517990301493	0.205	0.079	0.0000000308894906320928	1	Skap2
Ankrd12	0.00000000000133938340123481	0.454057523840413	0.757	0.517	0.0000000316978475736231	1	Ankrd12
Tbx21	0.00000000000154815462380895	0.339948324579792	0.306	0.169	0.0000000366386273270626	1	Tbx21
Sc5d	0.00000000000155891002042031	0.27363192316001	0.189	0.084	0.0000000368931645432671	1	Sc5d
Cemip2	0.00000000000181111644625138	0.297802073825713	0.146	0.057	0.0000000428618818169851	1	Cemip2
Mbtps1	0.00000000000182893669632221	0.328692319941617	0.271	0.132	0.0000000432836158551614	1	Mbtps1
Fbxw4	0.00000000000192145378397289	0.261979325388503	0.228	0.12	0.0000000454731252515025	1	Fbxw4
Mtmr1	0.00000000000209640905605943	0.347532053681033	0.289	0.14	0.0000000496136167207025	1	Mtmr1
Otud7b	0.00000000000223963314491041	0.257901878089044	0.179	0.087	0.0000000530031580074497	1	Otud7b
Unkl	0.00000000000238834560444265	0.328660989474902	0.219	0.095	0.0000000565225870747397	1	Unkl
Polk	0.0000000000023897818161501	0.333221160997211	0.18	0.073	0.0000000565565764610082	1	Polk
N4bp1	0.0000000000024666616874466	0.377587342484926	0.274	0.129	0.0000000583760154951112	1	N4bp1
Ahrr	0.00000000000248779964837833	0.379108166089682	0.119	0.026	0.0000000588762664785215	1	Ahrr
Pip4k2a	0.00000000000262995504814594	0.384510346895351	0.421	0.239	0.0000000622405161694218	1	Pip4k2a
Unc119b	0.00000000000363718680029403	0.271563970887325	0.22	0.104	0.0000000860776628157584	1	Unc119b
Sh3bp2	0.00000000000389632678031952	0.310279481234588	0.135	0.038	0.0000000922104695830417	1	Sh3bp2
Emid1	0.00000000000418628230370909	0.302944063168873	0.189	0.079	0.0000000990725569995792	1	Emid1
Rptor	0.00000000000431601710058958	0.397220633307197	0.312	0.17	0.000000102142860702553	1	Rptor
Apaf1	0.00000000000456934969008341	0.418823714199672	0.265	0.112	0.000000108138229765514	1	Apaf1
Dock10	0.00000000000535247239897115	0.372811267268543	0.846	0.644	0.000000126671611794051	1	Dock10
Tiprl	0.00000000000548728844842831	0.367882978704872	0.381	0.228	0.000000129862168420504	1	Tiprl
Klf9	0.00000000000567824968999048	0.372408703869718	0.216	0.085	0.000000134381457163315	1	Klf9
Abcf1	0.0000000000059353003809096	0.403574706010313	0.53	0.315	0.000000140464818814607	1	Abcf1
Afmid	0.00000000000638818565901681	0.308899481741038	0.19	0.085	0.000000151182801806292	1	Afmid
Lnpep	0.00000000000640319337837204	0.342312775722122	0.639	0.427	0.000000151537974492553	1	Lnpep
Mapre2	0.00000000000780775263723976	0.383171531855507	0.374	0.202	0.000000184778273912916	1	Mapre2
Mvd	0.00000000000808314287771227	0.291344814150209	0.137	0.043	0.000000191295659343939	1	Mvd
Cdk6	0.00000000000812394505879179	0.304493668050462	0.333	0.197	0.000000192261283761366	1	Cdk6
Birc2	0.00000000000835770336964637	0.336102289904709	0.43	0.258	0.000000197793407946051	1	Birc2
Slc38a2	0.0000000000102126379717448	0.27494534354723	0.681	0.511	0.000000241692290239311	1	Slc38a2
Nedd4	0.000000000011253487596713	0.29024422805967	0.362	0.209	0.000000266325037463809	1	Nedd4
Acap1	0.0000000000129541928051439	0.254203549369585	0.439	0.273	0.000000306573926926535	1	Acap1
Herc1	0.0000000000130031291580237	0.375015494317052	0.543	0.341	0.00000030773205465379	1	Herc1
Ddx3x	0.0000000000148086558040021	0.434091789383996	0.616	0.395	0.000000350461648257513	1	Ddx3x
Atad2	0.0000000000161606865568909	0.320005143615625	0.364	0.213	0.000000382458808055381	1	Atad2
Mtmr12	0.000000000017882160741046	0.35541234498846	0.317	0.169	0.000000423199216097595	1	Mtmr12
Ccdc12	0.0000000000180643401901776	0.275457210503203	0.583	0.403	0.000000427510674940742	1	Ccdc12
Inpp5b	0.0000000000194089832754237	0.347208406416416	0.299	0.151	0.000000459332998196176	1	Inpp5b
Tob2	0.0000000000194999585675454	0.305796064249354	0.438	0.259	0.00000046148601945953	1	Tob2
Rsrp1	0.0000000000198173778546036	0.351030539249569	0.743	0.567	0.000000468998064307048	1	Rsrp1
Cbx4	0.0000000000273584730568506	0.346561820175467	0.388	0.217	0.000000647465623363426	1	Cbx4
Clk1	0.0000000000313094009298348	0.346097875400391	0.757	0.572	0.000000740968282405471	1	Clk1
Plcl2	0.0000000000378088724984407	0.438775631712961	0.41	0.238	0.000000894784776548097	1	Plcl2
Acat2	0.0000000000386179476857135	0.292974483248978	0.143	0.049	0.000000913932349930096	1	Acat2
Scrib	0.0000000000399643567600223	0.250921067238529	0.121	0.042	0.000000945796467082687	1	Scrib
Dusp6	0.0000000000444944614677953	0.373409291206634	0.201	0.076	0.00000105300592509684	1	Dusp6
D16Ertd472e	0.0000000000472016942193952	0.282175562414189	0.554	0.368	0.00000111707529539621	1	D16Ertd472e
Tesk2	0.0000000000616410775349992	0.368876690341253	0.109	0.032	0.00000145879774094329	1	Tesk2
Srebf1	0.0000000000629132480361154	0.303706206598799	0.181	0.069	0.00000148890492802271	1	Srebf1
Casp7	0.0000000000642180775250924	0.303333736978968	0.159	0.056	0.00000151978502270884	1	Casp7
Hexim1	0.0000000000728327557352219	0.349738914392817	0.276	0.141	0.00000172365999722976	1	Hexim1
Ppip5k2	0.0000000000751517880558087	0.332306226710639	0.235	0.116	0.00000177854221612877	1	Ppip5k2
Hectd2	0.0000000000847792021627846	0.292238442718386	0.139	0.055	0.00000200638459838446	1	Hectd2
Rab20	0.0000000000860640422065314	0.252557308491846	0.115	0.033	0.00000203679162285977	1	Rab20
Il21r	0.0000000000974764998848804	0.348653246517768	0.527	0.313	0.00000230687884627558	1	Il21r
Fam126a	0.000000000104907203664119	0.315913637523927	0.207	0.094	0.00000248273388191505	1	Fam126a
Ehd4	0.000000000107453921765675	0.362642359723738	0.199	0.082	0.00000254300451250646	1	Ehd4
Cep250	0.000000000109097616035297	0.251061141410661	0.258	0.138	0.00000258190418109135	1	Cep250
Fbxw8	0.000000000131531840940386	0.274673080422228	0.144	0.057	0.00000311283254769517	1	Fbxw8
Hook3	0.000000000155073213921167	0.317793029496315	0.358	0.196	0.00000366996268065833	1	Hook3
Pank3	0.000000000165484713513442	0.299791627797075	0.179	0.073	0.00000391636123000913	1	Pank3
Dhcr24	0.000000000189791042382288	0.319003211055604	0.139	0.04	0.00000449159480901924	1	Dhcr24
Sla	0.000000000222319759243946	0.39509708684881	0.513	0.301	0.00000526141942226722	1	Sla
Rasa1	0.000000000230952525755055	0.273990038997896	0.49	0.312	0.00000546572247451912	1	Rasa1
Limk1	0.0000000002372838106558	0.275036287214541	0.157	0.063	0.00000561555866298015	1	Limk1
Atg14	0.000000000259613195434724	0.398144132759736	0.187	0.059	0.00000614400588315818	1	Atg14
Rpn1	0.00000000030779300898341	0.271037956270485	0.334	0.197	0.00000728422935060138	1	Rpn1
Fasn	0.00000000034641443300388	0.303537428396932	0.173	0.072	0.00000819824397146983	1	Fasn
Pik3c2a	0.000000000350917076632289	0.26077989888413	0.243	0.134	0.00000830480353557976	1	Pik3c2a
Frmd6	0.000000000389984216138784	0.315956969857647	0.16	0.068	0.00000922936645914046	1	Frmd6
Klhl25	0.000000000403370512997625	0.250106560975786	0.151	0.064	0.0000095461665606018	1	Klhl25
Sorl1	0.000000000421047582614272	0.363254241390349	0.447	0.253	0.00000996451209014937	1	Sorl1
Klc1	0.000000000430155009873938	0.353141851432654	0.237	0.107	0.0000101800484636766	1	Klc1
Mvb12b	0.000000000470684669328005	0.297078020456235	0.198	0.092	0.0000111392233843166	1	Mvb12b
Ubac2	0.000000000506501933692604	0.471965898735792	0.633	0.418	0.0000119868747627692	1	Ubac2
Gtf2i	0.000000000528641233276215	0.343704023156826	0.463	0.27	0.0000125108234267149	1	Gtf2i
Vsir	0.000000000540254474319397	0.285908428829265	0.461	0.296	0.0000127856623892429	1	Vsir
Pfkp	0.000000000654799329918653	0.316405206533278	0.492	0.301	0.0000154964809418548	1	Pfkp
Fosl2	0.000000000838873906767965	0.31776653873905	0.393	0.22	0.0000198527898775707	1	Fosl2
Hsph1	0.000000000906093823037043	0.265968909514579	0.422	0.271	0.0000214436164159947	1	Hsph1
Gsk3b	0.000000000916202244761093	0.271917773742772	0.593	0.41	0.000021682842324516	1	Gsk3b
Cd72	0.000000000920719808902417	0.310742700670794	0.3	0.151	0.0000217897549974846	1	Cd72
B3galt5	0.00000000100242976557507	0.286596604539364	0.104	0.029	0.0000237235028320996	1	B3galt5
Nr4a3	0.00000000115200603159877	0.308687173743465	0.308	0.175	0.0000272633747438164	1	Nr4a3
Jarid2	0.00000000122715994579719	0.336207473151881	0.474	0.295	0.0000290419672772364	1	Jarid2
Zfp318	0.00000000124832726784316	0.297033537748637	0.199	0.092	0.0000295429131207763	1	Zfp318
Cytip	0.00000000125674913578487	0.281138698549903	0.82	0.664	0.0000297422250474846	1	Cytip
Hspb11	0.00000000169263234819062	0.274880929291577	0.161	0.066	0.0000400578371522793	1	Hspb11
Rab11fip4	0.00000000196451746631011	0.251246357698614	0.156	0.063	0.0000464922703576952	1	Rab11fip4
Gpr68	0.00000000227348540867247	0.298081799140106	0.275	0.144	0.0000538043056816426	1	Gpr68
Tgoln1	0.00000000283824898715726	0.306711120307704	0.481	0.299	0.0000671700005300638	1	Tgoln1
Ezh1	0.00000000307362191933783	0.299773145681812	0.279	0.144	0.0000727403363430492	1	Ezh1
Cyld	0.00000000323935770796934	0.29216727047688	0.53	0.341	0.0000766626395168023	1	Cyld
Hacd3	0.00000000343092676365669	0.352094231275565	0.282	0.149	0.0000811963127886992	1	Hacd3
Slc5a3	0.00000000398907808507937	0.261689361906506	0.144	0.063	0.0000944055219614885	1	Slc5a3
Parp4	0.0000000040401963653555	0.341265987584211	0.343	0.185	0.0000956152871825032	1	Parp4
Stat4	0.00000000428069978198196	0.400015316188806	0.76	0.537	0.000101307041040385	1	Stat4
Ctsa	0.0000000043073239655131	0.260841914490763	0.405	0.247	0.000101937128967833	1	Ctsa
Exoc2	0.0000000053127293353519	0.488974254749983	0.388	0.218	0.000125731052450438	1	Exoc2
Pbx3	0.00000000574407231967526	0.346834255086946	0.118	0.047	0.000135939215517435	1	Pbx3
Nab1	0.00000000602977596675557	0.298610337175909	0.377	0.218	0.000142700678029237	1	Nab1
Lpxn	0.00000000608376577892463	0.306231450459806	0.42	0.268	0.00014397840092403	1	Lpxn
Lrrc8c	0.00000000682182155890136	0.354798007913585	0.456	0.286	0.00016144522901296	1	Lrrc8c
Atp2a3	0.00000000754621437750366	0.258761816898738	0.342	0.202	0.000178588709458002	1	Atp2a3
Acadl	0.00000000783508823904509	0.264629399158777	0.393	0.244	0.000185425198265241	1	Acadl
Lncpint	0.00000000829716465242407	0.260016540991435	0.604	0.39	0.000196360698664268	1	Lncpint
Rb1	0.00000000959252922092410	0.273175246368626	0.345	0.207	0.00022701679654239	1	Rb1
Iqgap1	0.00000000983655877564086	0.259900899660455	0.756	0.577	0.000232791999984317	1	Iqgap1
Ermp1	0.000000010158183955779	0.255253167697317	0.16	0.066	0.000240403581497466	1	Ermp1
Mlxip	0.0000000109297356817562	0.337393693652803	0.266	0.146	0.000258663124644442	1	Mlxip
Sun2	0.0000000140045082435691	0.350859016313197	0.439	0.282	0.000331430692092306	1	Sun2
Mknk2	0.0000000157478231198991	0.284982033570714	0.381	0.224	0.000372687981955531	1	Mknk2
Nfatc1	0.0000000210351243244479	0.26483731922618	0.417	0.266	0.000497817252262384	1	Nfatc1
Edem1	0.0000000225463180078995	0.278786093366086	0.349	0.198	0.00053358116197495	1	Edem1
Tspan3	0.0000000257611072095667	0.251699231129331	0.145	0.06	0.000609662363221606	1	Tspan3
Pgls	0.0000000279016838440183	0.275207066249925	0.462	0.291	0.000660321249852538	1	Pgls
Grina	0.0000000302633591462985	0.29069888663348	0.27	0.142	0.0007162126575563	1	Grina
Bicral	0.0000000305072442780103	0.293396561369215	0.191	0.087	0.000721984443083392	1	Bicral
Dnajc6	0.0000000305836325861189	0.335895650385686	0.106	0.041	0.000723792248783091	1	Dnajc6
Pitpnc1	0.0000000320051853968207	0.297728393643475	0.774	0.568	0.000757434717601158	1	Pitpnc1
Camkmt	0.0000000364757530582124	0.356815329431132	0.197	0.107	0.000863235171875655	1	Camkmt
St6galnac3	0.0000000371790711169387	0.458372510918952	0.458	0.318	0.000879879897053471	1	St6galnac3
Btrc	0.0000000446811050895205	0.267052757783709	0.173	0.089	0.00105742303304859	1	Btrc
Aopep	0.0000000457084845267843	0.361112821579128	0.431	0.283	0.00108173699481088	1	Aopep
Airn	0.0000000461053903208683	0.509656951063505	0.382	0.247	0.00109113016733367	1	Airn
Epb41	0.0000000470406055914326	0.315391966929298	0.503	0.309	0.00111326297192684	1	Epb41
Diaph2	0.0000000677393005455687	0.471396370716082	0.426	0.278	0.00160311828671143	1	Diaph2
Smyd3	0.0000000736749731072855	0.723617561152894	0.427	0.283	0.00174359191355702	1	Smyd3
Rbck1	0.0000000893691549006662	0.269729593958293	0.371	0.213	0.00211501041987917	1	Rbck1
Fam214a	0.000000110342901403381	0.308838734065094	0.206	0.104	0.00261137510461242	1	Fam214a
Apobr	0.000000152648196336185	0.281643587775885	0.168	0.067	0.00361257221449215	1	Apobr
Rbl2	0.000000166041781137647	0.318545294023432	0.413	0.25	0.00392954479240356	1	Rbl2
Zbtb1	0.000000206505785396385	0.32742606666515	0.377	0.219	0.00488716591719086	1	Zbtb1
Lasp1	0.00000030731716430943	0.255756724746378	0.345	0.198	0.00727296801054696	1	Lasp1
BC005537	0.000000376669271195867	0.267832343647584	0.467	0.297	0.00891425497212138	1	BC005537
Dnmt3a	0.000000384949381754772	0.280444613631919	0.272	0.149	0.00911021206860843	1	Dnmt3a
A630072M18Rik	0.00000040490967210832	0.286263617522818	0.185	0.087	0.00958259230011549	1	A630072M18Rik
Fndc3a	0.000000517808006244392	0.338358861527755	0.423	0.259	0.0122544442757798	1	Fndc3a
Rnf169	0.000000648391291304513	0.289472502499623	0.266	0.155	0.0153448283000126	1	Rnf169
P2ry10	0.00000070009725415483	0.280118126192879	0.503	0.321	0.0165685016168282	1	P2ry10
Runx2	0.000000718087631360501	0.377872355805158	0.381	0.222	0.0169942618837776	1	Runx2
Smg6	0.000000745191677302676	0.312187802007931	0.511	0.352	0.0176357062350451	1	Smg6
Myo5a	0.000000767609416065282	0.339009010463155	0.122	0.042	0.018166244440601	1	Myo5a
Zfp654	0.000000850897047353817	0.254118927469159	0.296	0.185	0.0201373295226754	1	Zfp654
4933406I18Rik	0.000000885600041966672	0.27471178226288	0.225	0.146	0.0209586105931833	1	4933406I18Rik
Ly6c2	2.75462e-182	262628731058631	0.796	0.151	6.51908e-177	2	Ly6c2
Ms4a4b1	1.0859e-149	139924505535186	0.987	0.577	2.5699e-145	2	Ms4a4b
Rpsa1	3.71162e-105	11020567629435	0.997	0.985	8.78391e-101	2	Rpsa
Sell1	1.71061e-75	131799767864185	0.664	0.217	4.04832e-71	2	Sell
Rplp01	6.92131e-72	0.999703547496074	0.981	0.951	1.638e-67	2	Rplp0
Rplp21	2.45036e-71	0.98447677672698	0.986	0.967	5.79903e-67	2	Rplp2
Rplp11	3.09848e-68	0.95118285333277	0.999	0.991	7.33287e-64	2	Rplp1
Ms4a6b1	1.18544e-67	109104120160744	0.843	0.477	2.80545e-63	2	Ms4a6b
Tmsb101	1.54335e-63	104000026384347	0.952	0.904	3.65249e-59	2	Tmsb10
Eef1b21	3.90903e-63	101157891213812	0.915	0.817	9.2511e-59	2	Eef1b2
Fau1	3.78221e-62	0.854560800432474	0.996	0.99	8.95098e-58	2	Fau
Klf21	9.73312e-56	0.727045574580643	0.849	0.484	2.30344e-51	2	Klf2
Rack11	1.0619e-49	0.740321502244861	0.976	0.938	2.51308e-45	2	Rack1
Eef1a1	9.40081e-48	0.646173173296214	0.998	0.993	2.2248e-43	2	Eef1a1
Uba521	2.36179e-48	105765231932193	0.859	0.747	5.58942e-43	2	Uba52
BE6920071	1.94306e-46	128436663632212	0.502	0.161	4.59845e-42	2	BE692007
Arhgdib1	1.97834e-46	0.741796039145724	0.919	0.813	4.68195e-42	2	Arhgdib
mt-Cytb1	5.59056e-47	0.542006680846139	0.983	0.981	1.32306e-41	2	mt-Cytb
Arl4c1	2.21698e-45	107266420893234	0.665	0.33	5.24669e-42	2	Arl4c
Ccl51	1.94416e-44	0.528796807947632	0.974	0.793	4.60105e-40	2	Ccl5
Ptpn18	7.8834e-43	0.84516588206794	0.82	0.657	1.86569e-38	2	Ptpn18
Cd521	9.57797e-43	0.726589484851855	0.967	0.901	2.26672e-39	2	Cd52
Tpt1	1.41496e-42	0.675946754430456	0.999	0.996	3.34863e-40	2	Tpt1
Pglyrp1	5.00315e-42	122589839378425	0.417	0.124	1.18405e-36	2	Pglyrp1
Limd21	8.04764e-41	0.808538304484955	0.785	0.602	1.90456e-37	2	Limd2
Shisa51	6.07731e-39	0.682048518751741	0.918	0.791	1.43826e-34	2	Shisa5
Epsti1	3.48689e-38	0.910077991266417	0.799	0.525	8.25208e-34	2	Epsti1
Nkg71	4.06857e-38	0.624446269020299	0.937	0.745	9.62867e-34	2	Nkg7
Hcst	3.02114e-37	0.862750673171377	0.808	0.632	7.14983e-32	2	Hcst
Rac21	4.35136e-33	0.616116445840584	0.891	0.788	1.02979e-29	2	Rac2
Naca1	6.62111e-32	0.784572963208385	0.865	0.768	1.56695e-27	2	Naca
Acp51	2.35031e-29	0.867337067382549	0.542	0.283	5.56224e-25	2	Acp5
Nme21	2.86074e-27	0.746782069770067	0.777	0.607	6.77024e-23	2	Nme2
Dnajc15	1.30999e-26	0.864237182908587	0.61	0.379	3.10022e-22	2	Dnajc15
H2afz	8.45554e-26	0.678904272160537	0.809	0.667	2.00109e-21	2	H2afz
Ifitm10	1.13801e-25	0.965169121034012	0.287	0.077	2.69321e-21	2	Ifitm10
Ltb1	2.28047e-25	0.594955783657435	0.862	0.648	5.39697e-22	2	Ltb
Cd21	9.4686e-25	0.969230061745389	0.65	0.33	2.24084e-20	2	Cd2
Eef1d	1.01043e-24	0.772666954798405	0.72	0.551	2.39129e-21	2	Eef1d
Npm1	4.30998e-22	0.742494823269502	0.823	0.7	1.02e-17	2	Npm1
Hopx	4.42698e-22	0.713743439840026	0.482	0.272	1.04769e-17	2	Hopx
Sh2d1a1	8.92039e-22	0.819663090383533	0.367	0.15	2.1111e-17	2	Sh2d1a
Lck1	5.20445e-21	0.515669150718939	0.8	0.633	1.23168e-16	2	Lck
Sidt1	2.11441e-20	104026294556316	0.492	0.222	5.00396e-16	2	Sidt1
Pde2a	2.31284e-20	0.784430331210376	0.311	0.109	5.47357e-16	2	Pde2a
Nsg21	2.85388e-20	0.892297203892089	0.317	0.102	6.75398e-16	2	Nsg2
Dapl11	2.89116e-20	130307119457621	0.242	0.066	6.84222e-16	2	Dapl1
Myl12b1	4.54413e-20	0.54915469191153	0.801	0.705	1.07541e-15	2	Myl12b
Ctla2a	4.56437e-20	0.458386213468974	0.459	0.221	1.0802e-15	2	Ctla2a
Cxcr3	9.03981e-20	0.8940924445449	0.403	0.159	2.13936e-15	2	Cxcr3
Pfn11	5.4093e-19	0.490288590985315	0.945	0.902	1.28016e-14	2	Pfn1
Cd3d	9.79904e-18	0.452227713025808	0.926	0.86	2.31904e-13	2	Cd3d
Actb1	1.05994e-18	0.381700913524491	0.998	0.994	2.50846e-13	2	Actb
Coro1a1	1.328e-17	0.491652150603554	0.933	0.854	3.14285e-13	2	Coro1a
Tubb51	1.69631e-17	0.622504418587217	0.642	0.474	4.01449e-13	2	Tubb5
Atp5g21	3.06151e-17	0.714837872284136	0.767	0.622	7.24537e-13	2	Atp5g2
AW1120101	1.19108e-17	0.42721675866381	0.9	0.771	2.81881e-12	2	AW112010
Cd271	2.21514e-16	0.671248815360571	0.569	0.359	5.24235e-12	2	Cd27
Psme11	3.32021e-16	0.627694120856903	0.763	0.623	7.85762e-12	2	Psme1
Trmt1121	1.13036e-15	0.697807232457188	0.558	0.403	2.67512e-11	2	Trmt112
H2-K1	2.28631e-15	0.349224872973815	0.992	0.975	5.41079e-11	2	H2-K1
Samd3	6.03084e-15	0.845661172758418	0.267	0.086	1.42726e-10	2	Samd3
Ppia1	2.00458e-14	0.439905944276277	0.959	0.936	4.74404e-10	2	Ppia
Gimap3	2.51604e-14	0.467216548360052	0.797	0.664	5.95446e-10	2	Gimap3
Psmb81	6.97164e-14	0.490246981873381	0.805	0.682	1.64991e-09	2	Psmb8
Ctsw1	1.04363e-13	0.519698953335838	0.761	0.577	2.46985e-09	2	Ctsw
S1pr11	1.04599e-13	0.650140282550906	0.477	0.244	2.47543e-09	2	S1pr1
Ms4a4c	1.12135e-13	0.776462720107784	0.194	0.045	2.65378e-09	2	Ms4a4c
Gramd3	1.42148e-13	0.526870210795822	0.478	0.207	3.36407e-09	2	Gramd3
Eif3f	3.16107e-13	0.621091752268659	0.789	0.683	7.481e-09	2	Eif3f
Zyx	5.13258e-13	0.661645090845116	0.443	0.276	1.21468e-08	2	Zyx
Kbtbd111	8.45116e-13	0.760251249497759	0.361	0.159	2.00005e-08	2	Kbtbd11
Gmfg1	1.99609e-12	0.577761006967824	0.652	0.466	4.72394e-09	2	Gmfg
1700025G04Rik	2.33975e-11	0.871445787781099	0.338	0.141	5.53726e-08	2	1700025G04Rik
Il7r	2.47445e-11	0.552386578330342	0.735	0.437	5.85604e-07	2	Il7r
Ndufa4	2.68078e-12	0.532722936806039	0.682	0.555	6.34434e-07	2	Ndufa4
Uqcrh	1.20748e-10	0.548409220500662	0.822	0.724	2.85762e-06	2	Uqcrh
Btf3	1.47876e-10	0.588508186152126	0.785	0.677	3.49964e-06	2	Btf3
Eef1g	3.08701e-10	0.600471851114007	0.713	0.584	7.30571e-06	2	Eef1g
Tmsb4x	3.1688e-10	0.366936703034589	1	1	7.49929e-06	2	Tmsb4x
Sec61b1	1.67675e-09	0.46570862076051	0.666	0.548	3.96819e-06	2	Sec61b
Rgs101	1.84187e-09	0.771851949371321	0.368	0.194	4.35898e-05	2	Rgs10
H2-D1	3.47535e-09	0.253667568698158	0.989	0.979	8.22477e-05	2	H2-D1
Eif3k	9.5451e-09	0.548080485279056	0.661	0.532	0.000225894	2	Eif3k
Atp5e	1.95444e-08	0.583258799908359	0.782	0.667	0.000462538	2	Atp5e
Ly6e	2.54182e-08	0.393764008493721	0.89	0.785	0.000601547	2	Ly6e
Emp31	9.05515e-08	0.474301579733258	0.661	0.466	0.00214299	2	Emp3
Snrpg1	1.28094e-08	0.562804238608258	0.74	0.624	0.00303147	2	Snrpg
Cyba1	1.39864e-07	0.425035223858447	0.791	0.696	0.00331001	2	Cyba
Dgka1	1.90897e-07	0.610432673807119	0.442	0.266	0.00451777	2	Dgka
Nop101	2.14668e-07	0.706542661902116	0.593	0.429	0.00508033	2	Nop10
Psmb31	1.48895e-06	0.487527350604619	0.615	0.498	0.0352376	2	Psmb3
Glipr2	2.34499e-06	0.604827095472615	0.283	0.138	0.0554964	2	Glipr2
Tagln2	2.43119e-06	0.310707610443622	0.672	0.495	0.0575365	2	Tagln2
2001-09-01	3.04631e-06	0.41192496370199	0.71	0.619	0.0720939	2	2001-09-01
Klrd11	3.24358e-06	0.350521107250911	0.745	0.538	0.0767627	2	Klrd1
Hsd11b11	5.27668e-06	0.832570828248552	0.396	0.202	0.124878	2	Hsd11b1
Bin21	8.75958e-06	0.551925756991224	0.578	0.441	0.207304	2	Bin2
Cox8a	1.48006e-05	0.379712731207583	0.819	0.759	0.350271	2	Cox8a
Lsm41	2.3317e-05	0.492084323481762	0.474	0.371	0.0551819	2	Lsm4
Grcc10	3.46923e-05	0.482339830373179	0.679	0.582	0.0821028	2	Grcc10
Nsa2	7.86641e-05	0.69465867830652	0.689	0.549	0.0000000000000186166513288148	2	Nsa2
Eif3h1	0.000181935	0.490543582830978	0.711	0.625	0.0000000000000430567762717037	2	Eif3h
Eomes	0.000202185	0.5475537314516	0.179	0.061	0.0000000000000478490012859124	2	Eomes
Fam189b1	2.64757e-05	0.533835298487225	0.504	0.373	0.0000000000000626574003184786	2	Fam189b
Mrpl231	0.000278441	0.683292622218718	0.42	0.255	0.0000000000000658958392130121	2	Mrpl23
Cmah1	0.000365765	0.691860420079061	0.313	0.154	0.0000000000000865619617473846	2	Cmah
Serf2	0.000586146	0.374832400342324	0.875	0.819	0.000000000000138717375399362	2	Serf2
Cd37	0.000839403	0.447394843601813	0.608	0.511	0.000000000000198653158948139	2	Cd37
mt-Co1	0.00117083	0.289037686897763	0.981	0.986	0.000000000000277089444311104	2	mt-Co1
Atp5mpl	0.00140651	0.446384313762594	0.57	0.472	0.000000000000332864890624039	2	Atp5mpl
Fxyd51	0.00215416	0.316974645984581	0.824	0.734	0.000000000000509804546097018	2	Fxyd5
Eef2	0.00255695	0.350000273696156	0.887	0.855	0.000000000000605127847717626	2	Eef2
Ubash3a1	0.00368035	0.518119907628148	0.202	0.088	0.000000000000870990514615398	2	Ubash3a
Eif3i	0.00465333	0.556230566837518	0.512	0.39	0.00000000000110125631697427	2	Eif3i
Park71	0.00602098	0.520695015654313	0.572	0.445	0.00000000000142492452634094	2	Park7
Ifngas1	0.00842223	0.678469436250415	0.148	0.033	0.00000000000199320419302192	2	Ifngas1
Actr31	0.0113581	0.287663133650563	0.827	0.768	0.00000000000268801889750944	2	Actr3
Jpt1	0.0124428	0.538769553305843	0.62	0.502	0.000000000002944718290085	2	Jpt1
Ifi208	0.0124959	0.529460719815074	0.237	0.119	0.00000000000295727278065665	2	Ifi208
G0s2	0.0148779	0.523878137136377	0.113	0.028	0.00000000000352101008987692	2	G0s2
Sp1001	0.0252894	0.494901244945024	0.661	0.532	0.0000000000059849897924447	2	Sp100
Thy11	0.0281644	0.431225773592846	0.61	0.444	0.00000000000666538685216227	2	Thy1
Pfdn5	0.0357009	0.451753602669958	0.788	0.707	0.00000000000844897769035084	2	Pfdn5
Cdk2ap21	0.0389892	0.363906799248036	0.579	0.487	0.00000000000922718959505128	2	Cdk2ap2
Il10rb	0.000578622	0.514205329391128	0.271	0.157	0.0000000000136936708844615	2	Il10rb
Gng51	0.00709482	0.46185133430379	0.686	0.581	0.00000000001679059903271	2	Gng5
Klf31	0.0786359	0.383841591397329	0.48	0.316	0.0000000000186099826755343	2	Klf3
Atp5h	0.114663	0.435484878797943	0.774	0.688	0.0000000000271360799958313	2	Atp5h
Cfl11	0.129719	0.277832147510651	0.902	0.858	0.0000000000306992400623588	2	Cfl1
Lef11	0.133097	0.302782118837305	0.546	0.321	0.0000000000314986898355854	2	Lef1
Tnfaip8l21	0.165947	0.50492392932557	0.288	0.175	0.0000000000392731137762691	2	Tnfaip8l2
Ptprcap1	0.258403	0.310972220067038	0.836	0.76	0.0000000000611536904473216	2	Ptprcap
Trim12a	0.277657	0.593593659383053	0.436	0.298	0.0000000000657103771959918	2	Trim12a
Cd471	0.00347077	0.329807210386169	0.686	0.59	0.000000000082139206418426	2	Cd47
Snrpe1	0.428603	0.458615869201942	0.595	0.493	0.000000000101433231375158	2	Snrpe
Tcf71	0.0000000000000229619439234039	0.458309606506099	0.55	0.382	0.000000000543417364891276	2	Tcf7
B4galnt11	0.0000000000000255031368551638	0.516180749622026	0.571	0.455	0.000000000603557236814307	2	B4galnt1
Cd51	0.0000000000000278991536473264	0.436704690952168	0.22	0.114	0.000000000660261370217628	2	Cd5
Pdcd4	0.0000000000000428955097434029	0.418886315441068	0.767	0.679	0.00000000101516513358737	2	Pdcd4
Sumo21	0.0000000000000606312733461975	0.424302410611943	0.705	0.619	0.00000000143489971501111	2	Sumo2
Bcl21	0.0000000000000657348859560672	0.388858753973188	0.744	0.604	0.00000000155568181103629	2	Bcl2
Klrc1	0.0000000000000677936643118186	0.599944819248089	0.339	0.18	0.0000000016044048596035	2	Klrc1
Clic11	0.0000000000000687565075087956	0.330425262252936	0.776	0.695	0.00000000162719150670316	2	Clic1
Jak11	0.0000000000000974386895523925	0.386686517128374	0.851	0.773	0.00000000230598402694692	2	Jak1
Gimap41	0.000000000000120650488816802	0.360189674325078	0.776	0.629	0.00000000285531446833843	2	Gimap4
Ndufa3	0.000000000000272927215222753	0.412012317489256	0.537	0.448	0.00000000645909547546168	2	Ndufa3
Mif1	0.000000000000276421509805151	0.530511827250373	0.554	0.437	0.0000000065417914510487	2	Mif
Psme21	0.000000000000380844520070972	0.471799007070148	0.638	0.528	0.00000000901306641199962	2	Psme2
Treml21	0.000000000000501689643889743	0.440128428677155	0.124	0.041	0.0000000118729871122947	2	Treml2
Snrpf	0.000000000000740516095896351	0.488405897352798	0.553	0.45	0.000000017525053925483	2	Snrpf
Bola2	0.000000000000767099629930015	0.590746518343606	0.428	0.308	0.0000000181541798419237	2	Bola2
Nme1	0.000000000000789695984169615	0.540651639926531	0.53	0.415	0.0000000186889451613581	2	Nme1
Selenow1	0.000000000000791974111388175	0.377508039549479	0.622	0.541	0.0000000187428593201126	2	Selenow
Cldnd1	0.00000000000118485733139514	0.50245533466158	0.24	0.146	0.0000000280408336047975	2	Cldnd1
Lcn4	0.00000000000121490530593645	0.503300648377502	0.111	0.029	0.0000000287519489702921	2	Lcn4
Slfn21	0.00000000000168918737639695	0.418682311653097	0.511	0.407	0.0000000399763084498103	2	Slfn2
Smim41	0.0000000000016996516508854	0.421811789878741	0.245	0.165	0.0000000402239559698539	2	Smim4
Slfn11	0.00000000000203595774780272	0.473226198441255	0.159	0.065	0.0000000481829760594991	2	Slfn1
Myl6	0.00000000000236037435869604	0.333455774649686	0.907	0.866	0.0000000558606195729005	2	Myl6
Xrn2	0.00000000000281334164062701	0.451418351058797	0.626	0.515	0.0000000665805432670787	2	Xrn2
Tspan321	0.00000000000358013549440874	0.434764512355261	0.22	0.132	0.0000000847274866106774	2	Tspan32
Apobec3	0.00000000000427843359706561	0.419726180023684	0.512	0.42	0.000000101253409508155	2	Apobec3
Rhoa1	0.0000000000044731809784595	0.261176214821047	0.736	0.679	0.000000105862301036223	2	Rhoa
Atp5g1	0.00000000000467076506114364	0.480601951015832	0.542	0.437	0.000000110538325937025	2	Atp5g1
Rasgrp21	0.00000000000532689398221351	0.383961922561564	0.353	0.242	0.000000126066272983065	2	Rasgrp2
Ctsd	0.00000000000542795893534159	0.403256874142319	0.625	0.521	0.000000128458076163794	2	Ctsd
Mrps161	0.00000000000570301116584888	0.415793391577623	0.353	0.268	0.00000013496746225098	2	Mrps16
Atp5j2	0.00000000000586715904268915	0.339501171351094	0.648	0.57	0.000000138852185904281	2	Atp5j2
Qrfp	0.00000000000634082729140418	0.505706305230515	0.103	0.017	0.000000150062018678371	2	Qrfp
Tmem1081	0.00000000000715405429494124	0.403539188281296	0.16	0.08	0.000000169307848944079	2	Tmem108
Slamf61	0.00000000000785591787416965	0.251274150474673	0.245	0.155	0.000000185918152410099	2	Slamf6
mt-Nd4	0.0000000000100434372060811	0.353021807627973	0.948	0.928	0.000000237687984919116	2	mt-Nd4
Eno1	0.0000000000115505072738144	0.506543258375717	0.427	0.317	0.000000273354305142091	2	Eno1
Ifi471	0.0000000000158289912402522	0.436562683789825	0.456	0.354	0.000000374608906691809	2	Ifi47
Cd61	0.0000000000168936315710714	0.34663773567381	0.19	0.109	0.000000399804684760975	2	Cd6
Atp1b31	0.0000000000188281992208827	0.430779230827934	0.542	0.41	0.00000044558816276141	2	Atp1b3
Prdx1	0.0000000000215694576322437	0.366840337385676	0.56	0.484	0.000000510462784324678	2	Prdx1
Ifi27l2a1	0.0000000000264718558628674	0.534312330554817	0.28	0.188	0.000000626482940850621	2	Ifi27l2a
Ctss1	0.00000000002650445338997	0.477573269688984	0.288	0.176	0.000000627254393927031	2	Ctss
Rtraf	0.0000000000286826928656895	0.451185638830565	0.446	0.357	0.000000678804609359408	2	Rtraf
Rbm3	0.0000000000290192489393512	0.297735328010248	0.628	0.571	0.000000686769545398686	2	Rbm3
Edf11	0.0000000000342370080677368	0.374184141289436	0.571	0.49	0.000000810253032931059	2	Edf1
Npm3	0.000000000034311543578785	0.485426111259487	0.321	0.228	0.000000812016990335527	2	Npm3
Chd31	0.00000000005320852335819	0.356877440316265	0.566	0.473	0.00000125923291379492	2	Chd3
Tm6sf1	0.0000000000540341367973472	0.553766585703921	0.301	0.184	0.00000127877188144602	2	Tm6sf1
Gstp11	0.0000000000644538541503521	0.361341963145292	0.228	0.158	0.00000152536491232223	2	Gstp1
Cox7b	0.0000000000669418510020552	0.356547568666379	0.575	0.497	0.00000158424584581464	2	Cox7b
Dpm3	0.0000000000739196923898972	0.507027872351245	0.444	0.342	0.00000174938344009931	2	Dpm3
Cdkn2d1	0.000000000077394615369503	0.362231443092513	0.283	0.212	0.00000183162096733466	2	Cdkn2d
Cox7a2l1	0.000000000100832649113882	0.442757272295571	0.673	0.588	0.00000238630547392914	2	Cox7a2l
Cnn21	0.000000000108416974533669	0.382521797855924	0.68	0.608	0.0000025657961193138	2	Cnn2
Id31	0.000000000111493311723457	0.347888497953626	0.284	0.181	0.00000263860071524733	2	Id3
Mirt1	0.000000000125884848172657	0.469509382457465	0.255	0.152	0.00000297919081685411	2	Mirt1
H2afj1	0.000000000134206430554662	0.432961189501915	0.627	0.541	0.00000317612938550663	2	H2afj
Tbxa2r1	0.000000000148146268362548	0.321646414194942	0.1	0.04	0.00000350602958706807	2	Tbxa2r
Selplg	0.000000000154131748423726	0.262717103999011	0.796	0.739	0.00000364768195819591	2	Selplg
Il18rap	0.000000000157247651562259	0.472150954876492	0.202	0.098	0.00000372142292187243	2	Il18rap
Anxa61	0.000000000159758129674873	0.304048819770104	0.504	0.436	0.00000378083589688555	2	Anxa6
Tnfrsf18	0.000000000200575207325523	0.389457299842148	0.317	0.237	0.00000474681285656584	2	Tnfrsf18
Klhl6	0.000000000240056532065058	0.402846601608172	0.327	0.232	0.00000568117788785167	2	Klhl6
Tnfsf8	0.00000000024390607875971	0.409500042825452	0.228	0.139	0.0000057722812599273	2	Tnfsf8
Ccr71	0.000000000296921226170587	0.377066965081256	0.256	0.126	0.00000702693773855311	2	Ccr7
Psma21	0.00000000031890048693108	0.342635713381543	0.531	0.459	0.00000754709892371094	2	Psma2
Atp5l	0.000000000337975066481196	0.417236172059307	0.678	0.593	0.00000799851792334398	2	Atp5l
Cnp1	0.000000000367495401399528	0.300683508415306	0.292	0.241	0.00000869714616952124	2	Cnp
Psma71	0.000000000368105070085357	0.329732746113901	0.576	0.512	0.00000871157458864007	2	Psma7
AB1246111	0.000000000378597776628527	0.479094701069343	0.212	0.11	0.00000895989498169072	2	AB124611
Uqcr11	0.000000000380809192833753	0.345777445603276	0.394	0.323	0.0000090122303576036	2	Uqcr11
A930005H10Rik1	0.000000000403219818850617	0.483003376917827	0.21	0.108	0.0000095426002329187	2	A930005H10Rik
Tbca	0.000000000420768048827683	0.328664132572073	0.472	0.419	0.00000995789664355595	2	Tbca
Pdlim11	0.000000000424365667174982	0.423404111714642	0.325	0.203	0.0000100430378793631	2	Pdlim1
Ndufb11	0.000000000451112141101413	0.327516759051592	0.531	0.471	0.0000106760199313061	2	Ndufb11
Mrpl301	0.000000000464633659533367	0.492310188312381	0.399	0.291	0.0000109960201865167	2	Mrpl30
Arhgef181	0.000000000465095198210659	0.520434408894231	0.364	0.25	0.0000110069429608535	2	Arhgef18
Sema4a	0.000000000507439225304517	0.417751715006564	0.21	0.125	0.0000120090567060567	2	Sema4a
Snrpd31	0.000000000571869223017981	0.427316749535157	0.432	0.332	0.0000135338570319435	2	Snrpd3
Eif3m1	0.000000000605751549273945	0.422750651067957	0.49	0.404	0.0000143357161651172	2	Eif3m
Cox7c	0.000000000630802377216671	0.254850813576784	0.734	0.665	0.0000149285690592097	2	Cox7c
Mettl231	0.000000000663197232842078	0.467181539411107	0.418	0.319	0.0000156952257124406	2	Mettl23
Ran	0.000000000821577343887949	0.42739119827196	0.596	0.496	0.0000194434494204522	2	Ran
Ndufa7	0.00000000112064165677315	0.423074724998793	0.535	0.447	0.0000265211054491934	2	Ndufa7
Txnip	0.00000000118024552359525	0.308641207538269	0.52	0.446	0.0000279316905614052	2	Txnip
Tma7	0.00000000138839221391166	0.295335415070554	0.653	0.589	0.0000328576901344334	2	Tma7
Tomm7	0.00000000139523252836786	0.416921061986681	0.59	0.495	0.0000330195730163538	2	Tomm7
Uqcrb	0.00000000141021465344572	0.318246131680784	0.492	0.43	0.0000333741399884464	2	Uqcrb
Dynll11	0.00000000158433107147385	0.309979442745629	0.586	0.52	0.0000374947791375001	2	Dynll1
Gas5	0.00000000158868675365325	0.407080796004998	0.661	0.574	0.0000375978607119579	2	Gas5
Atic	0.00000000259273341884107	0.439083641313224	0.193	0.107	0.0000613596290902927	2	Atic
Ndufa2	0.00000000290006170194714	0.28859732567582	0.542	0.49	0.000068632860238281	2	Ndufa2
mt-Nd1	0.00000000310015148943543	0.302551551033777	0.952	0.946	0.0000733681851489788	2	mt-Nd1
Stk381	0.00000000400255797136203	0.325242324175654	0.435	0.364	0.0000947245369502539	2	Stk38
Mrpl58	0.00000000404928383250852	0.490913979914357	0.298	0.205	0.0000958303511801467	2	Mrpl58
Vps28	0.00000000414285350468598	0.381260610538473	0.502	0.431	0.0000980447710418983	2	Vps28
Atp5j	0.00000000426987247521326	0.351798369280508	0.604	0.526	0.000101050801998397	2	Atp5j
Cox6b1	0.00000000470970780741874	0.350394975603623	0.64	0.563	0.000111459944970372	2	Cox6b1
Arl4d	0.00000000478232886599136	0.374140834266414	0.105	0.043	0.000113178594942552	2	Arl4d
Ccdc85b	0.00000000526071905012464	0.369965068814116	0.23	0.16	0.00012450017704025	2	Ccdc85b
Trim34a	0.00000000530988483432565	0.29682399846385	0.151	0.098	0.000125663734489151	2	Trim34a
Psmb91	0.0000000058950844719148	0.350140955917748	0.438	0.364	0.000139513069112336	2	Psmb9
Evl1	0.00000000590697062812535	0.293848567816004	0.558	0.48	0.000139794366885215	2	Evl
Mrps14	0.00000000638495314155291	0.406355250776503	0.377	0.293	0.000151106301047991	2	Mrps14
Cdc42se11	0.00000000690847740083877	0.34556785978706	0.398	0.331	0.00016349602616825	2	Cdc42se1
Rbx11	0.0000000071342385868529	0.315970727836318	0.546	0.483	0.000168838890396461	2	Rbx1
Arl5c1	0.00000000729784936910365	0.334339984400523	0.253	0.147	0.000172710903169207	2	Arl5c
Bcl9l1	0.00000000982717062076087	0.409424464402814	0.19	0.114	0.000232569819910927	2	Bcl9l
Tomm22	0.0000000105699328491851	0.312693372556068	0.429	0.373	0.000250148030808815	2	Tomm22
Msn1	0.0000000121307695304012	0.282074320646795	0.708	0.653	0.000287086791706474	2	Msn
Ifi2091	0.0000000123508192110262	0.335865687902139	0.289	0.209	0.000292294487448147	2	Ifi209
Ifi2061	0.0000000126694368646222	0.418418125655334	0.287	0.192	0.000299834892838148	2	Ifi206
H2-T221	0.0000000127950604636659	0.290251391353161	0.371	0.312	0.000302807900933117	2	H2-T22
4930453N24Rik	0.0000000129022997368016	0.375946046489375	0.269	0.202	0.000305345825571147	2	4930453N24Rik
Mrpl52	0.0000000129055726810971	0.511537408291278	0.501	0.404	0.000305423283070845	2	Mrpl52
Rexo2	0.0000000133183709635449	0.279224102479102	0.355	0.283	0.000315192567223253	2	Rexo2
Plekhj11	0.0000000143662849120335	0.377471514878763	0.344	0.273	0.000339992498728186	2	Plekhj1
Calhm6	0.0000000163246188244029	0.377479537550727	0.139	0.069	0.000386338429098319	2	Calhm6
Wwp1	0.0000000184668542975575	0.381641210894269	0.241	0.169	0.000437036573805996	2	Wwp1
Gstp31	0.0000000198438680100722	0.413468683917238	0.138	0.062	0.000469624980326369	2	Gstp3
Ndufb10	0.0000000226809388192324	0.410953347910875	0.444	0.361	0.000536767098095953	2	Ndufb10
Fbl	0.0000000243256123333871	0.452274315903638	0.332	0.243	0.000575689941481939	2	Fbl
Il18r1	0.0000000256254343270431	0.26917818035079	0.332	0.208	0.000606451528783801	2	Il18r1
Ssr4	0.0000000310757886596951	0.300686829161515	0.481	0.43	0.000735439614420345	2	Ssr4
Cox5b	0.0000000323519497768856	0.341242365112827	0.622	0.544	0.000765641243419774	2	Cox5b
Ppp1r18	0.0000000338978588399222	0.300764689482383	0.474	0.416	0.000802226727305598	2	Ppp1r18
Srpk11	0.0000000438692737861106	0.374113960176463	0.451	0.375	0.00103821023342209	2	Srpk1
Hnrnpf1	0.0000000449639464273374	0.308296839964355	0.755	0.703	0.00106411675614937	2	Hnrnpf
C1qbp	0.0000000474631650988349	0.416486575478129	0.281	0.2	0.00112326326522903	2	C1qbp
Lamtor2	0.0000000508273033960156	0.289780477806242	0.431	0.379	0.00120287896217011	2	Lamtor2
Rap2b1	0.0000000530066324438628	0.343799347086457	0.168	0.107	0.00125445496341646	2	Rap2b
mt-Nd4l	0.0000000530391849790945	0.581586623905481	0.5	0.454	0.00125522535171525	2	mt-Nd4l
Slc50a11	0.000000054766671672257	0.439936097715748	0.341	0.252	0.00129610805179563	2	Slc50a1
Trim12c	0.0000000549933781090909	0.314236234296517	0.241	0.19	0.00130147328632975	2	Trim12c
Uqcrq	0.000000057693189417463	0.283283719054141	0.54	0.483	0.00136536702075368	2	Uqcrq
Nhp2	0.0000000592331644357385	0.407209326551029	0.275	0.198	0.00140181206953619	2	Nhp2
Arhgef11	0.0000000618229927438884	0.293328858497539	0.588	0.541	0.00146310294627686	2	Arhgef1
Klrc2	0.0000000776062381310535	0.452569403874252	0.284	0.164	0.00183662923160951	2	Klrc2
Ighm1	0.0000000796560987171988	0.363143090451224	0.415	0.32	0.00188514123224123	2	Ighm
Atp5c1	0.0000000860551690321663	0.369376471798601	0.556	0.473	0.00203658163031525	2	Atp5c1
Ddx39b1	0.0000000878006724353515	0.290089503215929	0.415	0.367	0.00207789071385503	2	Ddx39b
Ifi2131	0.0000000919779665143992	0.263972775488342	0.199	0.142	0.00217675055552977	2	Ifi213
Gpr174	0.0000000927131469103837	0.37222972929235	0.214	0.138	0.00219414933478114	2	Gpr174
Cst71	0.0000000962260828002194	0.35164984742118	0.415	0.347	0.00227728647554999	2	Cst7
Sp1101	0.000000121283473869801	0.418147513339724	0.383	0.291	0.00287029469260272	2	Sp110
Cetn3	0.00000012840152246157	0.319881225434243	0.247	0.19	0.00303875043057551	2	Cetn3
Itm2a	0.000000145286486209328	0.401431432000284	0.124	0.053	0.00343834998262996	2	Itm2a
Mrps33	0.000000163030371635921	0.34297342835486	0.313	0.253	0.00385827677513572	2	Mrps33
Slco3a1	0.000000183703301113946	0.415784574568385	0.27	0.18	0.00434752232416265	2	Slco3a1
Ywhaq	0.00000018555521191346	0.298565161411301	0.514	0.458	0.00439134964514393	2	Ywhaq
Naa38	0.000000194332633512931	0.3249467088148	0.209	0.154	0.00459907610471703	2	Naa38
Erh1	0.000000218673231026798	0.349774182884508	0.29	0.222	0.00517512068548021	2	Erh
1810037I17Rik	0.000000223539862842965	0.316906824489907	0.423	0.365	0.00529029439404161	2	1810037I17Rik
Cox6c	0.000000282433820652281	0.287483435734935	0.708	0.637	0.00668407879955687	2	Cox6c
Aimp1	0.000000289945806406219	0.351887753002511	0.344	0.281	0.00686185745440957	2	Aimp1
Phb2	0.000000322950614517506	0.281512309613119	0.338	0.289	0.00764294924317131	2	Phb2
Fam169b1	0.000000345015437773418	0.342248961704873	0.247	0.159	0.00816513535034572	2	Fam169b
Rcn31	0.000000348194251533363	0.384841041408892	0.134	0.067	0.00824036515678856	2	Rcn3
Rbis1	0.000000422884767416717	0.420676777026994	0.294	0.214	0.010007990905684	2	Rbis
Timm10b1	0.00000044468164751722	0.321842722071715	0.32	0.266	0.0105238358701425	2	Timm10b
Tomm5	0.000000458429217093335	0.345579516037636	0.325	0.266	0.0108491858517309	2	Tomm5
Sem1	0.000000476813170653447	0.262511284139556	0.636	0.585	0.0112842604966845	2	Sem1
Ifi2031	0.000000490521549321339	0.262330924294637	0.59	0.527	0.0116086829862388	2	Ifi203
Phf11b	0.000000551011818867135	0.304944945006389	0.149	0.089	0.0130402457053096	2	Phf11b
Rflnb1	0.000000553286713750005	0.465009716009179	0.196	0.104	0.0130940833676076	2	Rflnb
Emg11	0.000000586693767362652	0.395623055262341	0.435	0.353	0.0138846946984045	2	Emg1
Polr2j	0.000000590073826762529	0.251616052305234	0.244	0.207	0.013964687184162	2	Polr2j
Tbc1d10c1	0.000000597986962142011	0.281054615981376	0.507	0.455	0.0141519594460528	2	Tbc1d10c
Polr1d	0.000000644350513130891	0.2951218770801	0.496	0.439	0.0152491992437557	2	Polr1d
Fubp11	0.000000851017147569655	0.329359481551299	0.47	0.405	0.0201401718143834	2	Fubp1
Ndufs7	0.000000969711467615201	0.335576404331846	0.377	0.314	0.0229491915925813	2	Ndufs7
H2-Ke6	0.000000989917578475207	0.37409475157628	0.27	0.196	0.0234273894121943	2	H2-Ke6
Mrpl18	0.0000010026199948641	0.256993979739133	0.295	0.254	0.0237280047984538	2	Mrpl18
Elob	0.00000100584196910362	0.258958675777924	0.663	0.597	0.0238042560408063	2	Elob
Ndufb5	0.0000010107412159047	0.348466469160697	0.406	0.343	0.0239202016156005	2	Ndufb5
Akr1b31	0.00000103888695008452	0.312753209631989	0.332	0.275	0.0245862985607002	2	Akr1b3
mt-Nd2	0.00000114237098296494	0.326837519280188	0.931	0.907	0.0270353516828483	2	mt-Nd2
Ost4	0.00000124649759728483	0.445127892583133	0.528	0.433	0.0294996121373429	2	Ost4
Ndufa6	0.00000127276354393769	0.292039139566123	0.511	0.456	0.0301212220308294	2	Ndufa6
Banf11	0.00000147061754035893	0.392681681250921	0.362	0.281	0.0348036347101344	2	Banf1
Timm9	0.00000152403238342173	0.297340176713763	0.149	0.099	0.0360677503860586	2	Timm9
Sf3b2	0.00000152472761329555	0.287089407507804	0.57	0.528	0.0360842036962526	2	Sf3b2
Hint1	0.00000153425983970666	0.256198362707979	0.581	0.534	0.0363097933664978	2	Hint1
Sec61g	0.00000158833008625547	0.296181795838584	0.595	0.525	0.037589419821322	2	Sec61g
Prkcq1	0.00000163501903389984	0.327123495501136	0.477	0.379	0.0386943604562736	2	Prkcq
Mrps18b	0.00000163920174725371	0.254833717466657	0.119	0.076	0.0387933485505062	2	Mrps18b
Skp1a1	0.00000167936423488255	0.288941650820182	0.352	0.301	0.0397438339827305	2	Skp1a
Washc3	0.00000175185957668026	0.290162409320245	0.196	0.147	0.0414595087417149	2	Washc3
Pin4	0.00000177589927809705	0.262400676916698	0.215	0.178	0.0420284323154448	2	Pin4
Hmgn11	0.00000187824301673209	0.291975885749583	0.317	0.259	0.0444504992339817	2	Hmgn1
Psenen	0.00000195085312018228	0.315978476962054	0.499	0.438	0.0461688899422338	2	Psenen
Ndufv3	0.00000195873325483476	0.279417131019187	0.465	0.402	0.0463553812089195	2	Ndufv3
Samhd11	0.00000204215667359724	0.255997736027761	0.463	0.373	0.0483296798373522	2	Samhd1
Tmem176b	4.61333e-266	326695396239073	0.898	0.102	1.09179e-261	3	Tmem176b
S100a4	1.09314e-258	292360532032104	0.968	0.309	2.58703e-254	3	S100a4
Tmem176a	3.00099e-249	304102970314329	0.887	0.102	7.10215e-244	3	Tmem176a
S100a6	4.2983e-242	300771544390985	0.972	0.44	1.01724e-236	3	S100a6
Capg	3.41671e-202	260272156483232	0.824	0.14	8.08598e-198	3	Capg
Cd163l1	5.07799e-202	274445145296902	0.758	0.086	1.20176e-197	3	Cd163l1
S100a10	2.24995e-201	244450110068432	0.966	0.738	5.32473e-196	3	S100a10
Lgals1	5.49591e-199	253776033128651	0.933	0.411	1.30066e-194	3	Lgals1
Selenop	4.7875e-187	233969657054844	0.771	0.155	1.13301e-182	3	Selenop
Rorc	4.86072e-183	293854490693056	0.696	0.051	1.15034e-178	3	Rorc
Ccr2	2.86237e-177	207235275951407	0.781	0.098	6.77408e-173	3	Ccr2
Blk	2.08959e-176	219074865861589	0.714	0.073	4.94523e-172	3	Blk
S100a11	7.36706e-169	203722466938792	0.909	0.564	1.74349e-165	3	S100a11
Serpinb1a	6.71664e-166	222940870110341	0.664	0.055	1.58956e-161	3	Serpinb1a
Cxcr6	2.39839e-163	176919305451531	0.917	0.404	5.67602e-158	3	Cxcr6
Vim	4.69049e-155	199418407943209	0.89	0.449	1.11005e-149	3	Vim
Maf	3.69415e-153	199100277933256	0.743	0.139	8.74258e-149	3	Maf
Tagln21	1.70958e-134	198277001310211	0.873	0.477	4.04589e-131	3	Tagln2
Abi3bp	2.4195e-129	213794812418938	0.585	0.057	5.72599e-125	3	Abi3bp
Crip1	4.07432e-128	19994771912621	0.948	0.732	9.64229e-125	3	Crip1
Tspo	2.91413e-126	158407749451386	0.883	0.539	6.89658e-122	3	Tspo
Ltb4r1	1.0074e-125	21025190639602	0.534	0.034	2.38411e-121	3	Ltb4r1
Lsp1	8.6458e-122	162821812245825	0.884	0.558	2.04612e-117	3	Lsp1
Actn21	3.73841e-118	182083825410843	0.718	0.205	8.84732e-114	3	Actn2
Ramp11	1.46144e-115	220014954510978	0.686	0.143	3.45865e-112	3	Ramp1
Itm2b1	9.67994e-115	116333975855713	0.973	0.877	2.29085e-109	3	Itm2b
Il7r1	1.60639e-113	145075847549362	0.925	0.42	3.80168e-109	3	Il7r
Trdv4	2.6917e-113	199944738538717	0.594	0.092	6.37018e-109	3	Trdv4
Gpx1	1.2945e-91	153005120430472	0.786	0.377	3.06357e-87	3	Gpx1
Itgb71	2.68745e-91	118285060062032	0.849	0.52	6.36011e-87	3	Itgb7
Il18r11	2.64335e-88	153861609459972	0.661	0.177	6.25574e-84	3	Il18r1
Mmp25	5.28197e-88	152768324355573	0.43	0.031	1.25003e-83	3	Mmp25
Ahnak	4.56039e-88	128272818340995	0.811	0.396	1.07926e-82	3	Ahnak
Gpr183	9.4333e-88	128963410612908	0.679	0.208	2.23248e-82	3	Gpr183
Nme22	1.58738e-86	125455312855024	0.873	0.598	3.75668e-81	3	Nme2
Ckb	7.78743e-83	187748273953722	0.548	0.115	1.84297e-78	3	Ckb
1810058I24Rik	7.80569e-82	150570178005108	0.687	0.294	1.84729e-77	3	1810058I24Rik
Dap	6.94186e-81	140781301021698	0.61	0.209	1.64286e-76	3	Dap
Fxyd52	1.1356e-80	115865755461536	0.911	0.726	2.68752e-76	3	Fxyd5
Oaz1	2.36703e-79	0.976954209759165	0.948	0.846	5.6018e-75	3	Oaz1
Emp32	4.35144e-77	130070906780166	0.834	0.45	1.02981e-72	3	Emp3
Rora	4.49815e-75	115605523561148	0.689	0.223	1.06453e-70	3	Rora
Aqp3	4.79583e-75	146275818283236	0.381	0.029	1.13498e-70	3	Aqp3
Kcnk1	2.40584e-74	140035188309447	0.37	0.029	5.69365e-70	3	Kcnk1
Tnfrsf25	7.03823e-74	131859089831303	0.383	0.04	1.66567e-69	3	Tnfrsf25
Sh3bgrl3	9.08205e-74	0.926201329132797	0.942	0.815	2.14936e-70	3	Sh3bgrl3
Prr13	1.44287e-69	123878341743011	0.756	0.424	3.41469e-65	3	Prr13
Tcrg-C11	6.02019e-68	109052133773518	0.877	0.583	1.42474e-63	3	Tcrg-C1
Calm1	2.34481e-62	0.844985294225273	0.942	0.834	5.54922e-58	3	Calm1
Ppib	3.71816e-62	0.974563089323686	0.833	0.59	8.7994e-58	3	Ppib
Tmem64	3.82143e-62	132531186403151	0.489	0.105	9.0438e-58	3	Tmem64
Ly6g5b	3.45764e-60	137212120008428	0.353	0.032	8.18285e-57	3	Ly6g5b
Lat1	2.29884e-59	117878636848424	0.79	0.469	5.44045e-55	3	Lat
Rexo21	5.29551e-58	133664764935299	0.621	0.258	1.25324e-53	3	Rexo2
Plp2	1.9474e-57	109047585308544	0.365	0.083	4.60873e-53	3	Plp2
Il1r1	4.39707e-57	142208562958734	0.352	0.035	1.04061e-53	3	Il1r1
Cryba4	4.73032e-57	134121952001336	0.313	0.031	1.11948e-52	3	Cryba4
Il17a	8.35894e-56	276824360294645	0.366	0.04	1.97823e-51	3	Il17a
Podnl1	3.8389e-54	133628405149106	0.379	0.046	9.08514e-50	3	Podnl1
Gmfg2	8.54144e-54	102391858804465	0.763	0.456	2.02142e-49	3	Gmfg
Itgb1	1.25381e-53	160460416002303	0.574	0.241	2.96728e-49	3	Itgb1
Sec11c	6.99482e-53	112749676027866	0.715	0.44	1.65539e-48	3	Sec11c
Cd82	5.97712e-51	109229357113433	0.662	0.308	1.41455e-46	3	Cd82
Lgals31	3.33609e-51	125787262945213	0.572	0.212	7.8952e-46	3	Lgals3
Laptm5	1.09831e-48	0.771861825832991	0.917	0.782	2.59926e-44	3	Laptm5
Cyb5a	3.35368e-49	104588273112773	0.583	0.27	7.93682e-44	3	Cyb5a
Acsbg1	4.02262e-48	15144319518416	0.397	0.101	9.51992e-44	3	Acsbg1
Cst3	4.11237e-49	114990433443858	0.651	0.335	9.73234e-44	3	Cst3
Clic12	3.23729e-47	0.89068829094342	0.879	0.686	7.66137e-43	3	Clic1
Serf21	5.79249e-47	0.7357619806096	0.918	0.815	1.37085e-42	3	Serf2
Thy12	5.02878e-46	0.869277488693128	0.754	0.431	1.19011e-41	3	Thy1
Lingo4	5.88758e-46	121107587934784	0.275	0.019	1.39335e-43	3	Lingo4
Comt	7.92341e-45	109855234556898	0.399	0.117	1.87515e-40	3	Comt
S100a13	1.01033e-44	109684411824411	0.692	0.395	2.39105e-40	3	S100a13
Sox13	1.89345e-44	110444572655524	0.278	0.021	4.48105e-40	3	Sox13
Anxa2	6.5474e-44	104053691803367	0.636	0.318	1.54951e-39	3	Anxa2
Il23r	2.66211e-44	149973541387619	0.314	0.05	6.30015e-39	3	Il23r
Scpep1	7.49006e-44	102426931229679	0.259	0.036	1.7726e-38	3	Scpep1
Sec61b2	2.08135e-42	0.994874567662852	0.78	0.537	4.92572e-38	3	Sec61b
Cdc42	2.17531e-41	0.717698701227022	0.884	0.736	5.1481e-37	3	Cdc42
Fkbp1a	2.26815e-41	102434844373333	0.626	0.313	5.36781e-37	3	Fkbp1a
Prelid2	3.10503e-41	100377417368853	0.345	0.075	7.34837e-37	3	Prelid2
Plcb4	1.15562e-40	122392169423155	0.307	0.044	2.7349e-36	3	Plcb4
Smpdl3a	1.74993e-40	110252146888828	0.656	0.346	4.14139e-36	3	Smpdl3a
Ero1l	1.9594e-40	107789381350603	0.408	0.112	4.63711e-37	3	Ero1l
Il17re	3.20767e-40	10599356068523	0.254	0.015	7.59128e-36	3	Il17re
Cd522	3.90407e-40	0.641495407898129	0.964	0.902	9.23937e-36	3	Cd52
Icos	4.60018e-40	0.95093417003583	0.475	0.147	1.08868e-35	3	Icos
Cd472	1.06343e-39	0.849136794636383	0.821	0.577	2.51672e-35	3	Cd47
Tmsb4x1	3.83068e-39	0.585879321621042	1	1	9.0657e-35	3	Tmsb4x
Krtcap2	1.73902e-38	0.964986182663066	0.745	0.475	4.11557e-34	3	Krtcap2
H2-D11	1.95295e-38	0.512505180243964	0.991	0.979	4.62186e-34	3	H2-D1
Atp2b1	3.01385e-38	105079465947605	0.757	0.464	7.13257e-34	3	Atp2b1
Ltb2	5.97599e-38	0.692945720341672	0.885	0.647	1.41428e-33	3	Ltb
Aprt	6.76211e-39	103186645685634	0.564	0.284	1.60032e-33	3	Aprt
Avpi1	5.03481e-36	0.939159455289229	0.317	0.064	1.19154e-31	3	Avpi1
Id2	6.56077e-36	0.798283936312518	0.797	0.548	1.55267e-31	3	Id2
Plxnd1	7.69758e-36	0.911864482497502	0.238	0.025	1.82171e-31	3	Plxnd1
Ly6e1	7.76643e-36	0.660805159571498	0.924	0.782	1.838e-31	3	Ly6e
Cd44	8.84175e-35	0.908271877450784	0.58	0.246	2.09249e-30	3	Cd44
Lmo4	9.28084e-35	116382992736104	0.422	0.127	2.1964e-30	3	Lmo4
Rgcc	1.1241e-34	101688015018034	0.469	0.175	2.66031e-30	3	Rgcc
Spcs2	4.64462e-34	0.906758567652396	0.755	0.505	1.0992e-29	3	Spcs2
Anxa1	9.67573e-34	0.990927010356546	0.23	0.023	2.28986e-29	3	Anxa1
Hsp90b1	3.25235e-33	103876300838224	0.821	0.596	7.69701e-29	3	Hsp90b1
Stk24	5.83927e-33	0.910360264787122	0.678	0.389	1.38192e-28	3	Stk24
Tns4	4.56092e-32	0.915767666503261	0.218	0.01	1.07939e-27	3	Tns4
Pde5a	1.11401e-31	0.969784216813962	0.251	0.038	2.63642e-27	3	Pde5a
Card19	1.50917e-31	0.909022993917483	0.37	0.118	3.57161e-27	3	Card19
Ap3s1	4.11557e-31	0.842900112803192	0.464	0.199	9.73991e-27	3	Ap3s1
Cdk2ap22	5.16015e-31	0.925077448754821	0.743	0.471	1.2212e-27	3	Cdk2ap2
Cox5a	1.97714e-30	0.879072450880182	0.744	0.525	4.67909e-26	3	Cox5a
Adam8	9.6006e-30	0.871699712401317	0.244	0.035	2.27208e-25	3	Adam8
Igf1r	2.89953e-29	112343835820093	0.36	0.099	6.86203e-25	3	Igf1r
Sec61g1	3.77089e-29	0.823788477302132	0.727	0.513	8.92419e-25	3	Sec61g
Smco4	5.01421e-29	0.968583426680419	0.329	0.073	1.18666e-24	3	Smco4
Pkm	5.96414e-29	0.806939306509988	0.666	0.431	1.41147e-24	3	Pkm
Sptssa	1.00085e-28	102971305888792	0.576	0.271	2.36862e-24	3	Sptssa
Ucp2	1.43803e-28	0.827915791383558	0.754	0.537	3.40324e-24	3	Ucp2
Anxa5	6.7561e-28	0.925951476476192	0.376	0.128	1.5989e-23	3	Anxa5
Ncor1	1.77386e-27	0.70700698811454	0.872	0.692	4.19801e-23	3	Ncor1
Slc6a13	9.45001e-27	0.90066411929234	0.192	0.007	2.23644e-22	3	Slc6a13
1500009L16Rik	1.98765e-26	0.971267922018831	0.206	0.016	4.70397e-22	3	1500009L16Rik
Fth1	4.02188e-26	0.260650174669784	0.934	0.847	9.51819e-22	3	Fth1
Smox	2.86992e-25	0.758010786728562	0.308	0.08	6.79196e-21	3	Smox
Pi4k2a	5.41025e-25	0.930250335108926	0.389	0.132	1.28039e-20	3	Pi4k2a
Nxnl2	8.33498e-25	0.772297687215736	0.169	0.006	1.97256e-20	3	Nxnl2
Ccr6	1.49443e-24	107496862635765	0.218	0.026	3.53671e-20	3	Ccr6
Zbtb16	1.54693e-24	0.964528964078366	0.313	0.084	3.66097e-20	3	Zbtb16
Lysmd2	2.06444e-24	0.815428982002097	0.23	0.042	4.8857e-20	3	Lysmd2
Ndufa41	2.16658e-24	0.725056886157503	0.752	0.549	5.12742e-20	3	Ndufa4
Gnb2	2.89331e-24	0.711010858744026	0.705	0.488	6.8473e-20	3	Gnb2
Tppp3	3.07612e-24	0.910466908458888	0.158	0.008	7.27995e-21	3	Tppp3
Ndufv31	7.31844e-24	0.802394384088331	0.627	0.386	1.73198e-19	3	Ndufv3
Arhgdib2	9.21383e-24	0.533961750188503	0.931	0.812	2.18055e-19	3	Arhgdib
Jaml1	1.03457e-23	0.767809560521318	0.596	0.329	2.44842e-19	3	Jaml
Rwdd1	1.17266e-23	0.823519207520434	0.517	0.27	2.77521e-19	3	Rwdd1
Tmem50a1	1.3616e-23	0.769050920606525	0.759	0.526	3.22236e-19	3	Tmem50a
Ly6a1	1.81934e-23	151912381668763	0.43	0.126	4.30566e-19	3	Ly6a
Psap	3.48877e-23	0.903187317016149	0.659	0.381	8.25651e-19	3	Psap
Nav2	3.79804e-23	109452080329216	0.211	0.042	8.98845e-19	3	Nav2
Nrp1	4.8145e-23	0.883645206390766	0.188	0.014	1.1394e-18	3	Nrp1
Cyba2	7.06203e-23	0.585471452385715	0.849	0.69	1.6713e-18	3	Cyba
Pdia3	7.96978e-23	0.885058951948413	0.768	0.562	1.88613e-18	3	Pdia3
Bik	2.40799e-22	0.708561385470147	0.166	0.014	5.69876e-18	3	Bik
Bcl2a1a	2.71597e-23	0.732370308751039	0.22	0.029	6.42761e-18	3	Bcl2a1a
Gnai2	2.82704e-22	0.605057218547812	0.838	0.688	6.69048e-18	3	Gnai2
Eif1	4.43869e-23	0.4511033277868	0.954	0.896	1.05046e-17	3	Eif1
Socs2	4.64543e-22	0.712630610123731	0.235	0.056	1.09939e-17	3	Socs2
Tcrg-V6	6.62713e-22	0.978980135817065	0.183	0.013	1.56838e-18	3	Tcrg-V6
Selenom1	1.01374e-21	0.893328946575862	0.241	0.048	2.39911e-17	3	Selenom
Acot9	1.2798e-21	0.746210697903954	0.265	0.074	3.02878e-17	3	Acot9
Reep5	1.29836e-21	0.754978213288387	0.596	0.369	3.07269e-17	3	Reep5
Glipr21	1.67836e-21	0.851459530017619	0.36	0.131	3.97201e-17	3	Glipr2
Il2ra	2.08394e-22	0.604012072661867	0.274	0.075	4.93186e-17	3	Il2ra
1700012B07Rik	1.44008e-20	0.61734925320295	0.141	0.008	3.4081e-16	3	1700012B07Rik
Emb	2.25477e-20	0.289218145180931	0.876	0.651	5.33614e-16	3	Emb
Bcl2a1b	2.37888e-20	0.548686342909387	0.48	0.229	5.62985e-16	3	Bcl2a1b
Pkp3	2.61252e-20	0.967654556964399	0.437	0.19	6.18279e-16	3	Pkp3
Serpinb6a	2.75881e-20	0.859590867058	0.379	0.145	6.52901e-16	3	Serpinb6a
Mif4gd	3.23443e-20	0.693140387797792	0.281	0.095	7.65459e-16	3	Mif4gd
Arl6ip1	5.18919e-20	0.768582789194867	0.783	0.577	1.22807e-15	3	Arl6ip1
Rara	8.21583e-20	0.721164464436267	0.324	0.124	1.94436e-15	3	Rara
Nebl	1.36011e-19	100021288180961	0.292	0.076	3.21885e-15	3	Nebl
Ubl5	2.44387e-19	0.588436182884787	0.737	0.563	5.78366e-15	3	Ubl5
Hint11	4.35044e-19	0.65521658991778	0.715	0.521	1.02958e-14	3	Hint1
Rplp02	4.70902e-19	0.41275337592876	0.98	0.952	1.11444e-14	3	Rplp0
Cox7c1	5.1145e-19	0.64886720866298	0.815	0.657	1.2104e-14	3	Cox7c
2008-09-01	7.37114e-19	0.688450968581959	0.174	0.024	1.74445e-15	3	2008-09-01
Rabac1	7.47281e-19	0.689684386482121	0.705	0.479	1.76851e-14	3	Rabac1
Rnh1	7.5043e-19	0.758913115382664	0.396	0.187	1.77597e-14	3	Rnh1
Adam12	1.6595e-18	114895903156832	0.194	0.023	3.92738e-14	3	Adam12
Manf	2.2813e-18	0.863050754010533	0.594	0.359	5.39893e-14	3	Manf
Ywhah	4.25185e-18	0.702581965763992	0.538	0.326	1.00624e-13	3	Ywhah
Ech1	5.41136e-18	0.730389156055593	0.425	0.221	1.28065e-13	3	Ech1
Cpe	5.58761e-18	0.786071900535793	0.162	0.012	1.32236e-13	3	Cpe
Myl61	1.44788e-17	0.526731647226706	0.931	0.864	3.42656e-14	3	Myl6
Nfic	1.52294e-17	0.852158817120617	0.313	0.089	3.60419e-13	3	Nfic
Coro2b	2.12849e-17	0.765165435041865	0.181	0.014	5.03728e-13	3	Coro2b
Psenen1	2.68294e-17	0.61795326126773	0.627	0.425	6.34945e-13	3	Psenen
Crmp1	4.24004e-17	0.692261531990653	0.182	0.024	1.00345e-12	3	Crmp1
Myadm	4.44783e-17	0.662169556703606	0.164	0.023	1.05262e-12	3	Myadm
Nfkbia	7.71244e-17	0.639595909028129	0.64	0.441	1.82522e-12	3	Nfkbia
Slc25a24	7.81902e-18	0.700109466093374	0.251	0.083	1.85045e-12	3	Slc25a24
Gng52	9.72164e-17	0.489714553256417	0.744	0.576	2.30072e-12	3	Gng5
Cfl12	1.06375e-16	0.516408754453302	0.935	0.855	2.51748e-12	3	Cfl1
Arf51	1.21057e-16	0.63319971872682	0.7	0.497	2.86493e-12	3	Arf5
Mrps5	1.23958e-16	0.803541607140955	0.347	0.148	2.9336e-12	3	Mrps5
Rarg	1.2417e-16	0.831817937092356	0.263	0.061	2.93861e-12	3	Rarg
St3gal6	2.51025e-16	0.831966123924318	0.467	0.236	5.94076e-12	3	St3gal6
Ndufs5	4.5054e-16	0.777341457179792	0.548	0.304	1.06625e-11	3	Ndufs5
Ass1	8.54645e-16	0.652479960000383	0.193	0.044	2.0226e-11	3	Ass1
Sdc4	1.06305e-16	0.738574039762265	0.202	0.038	2.51582e-11	3	Sdc4
Rnase4	1.42139e-15	0.648044682654873	0.149	0.011	3.36387e-11	3	Rnase4
2011-09-01	1.59155e-16	0.797785004988914	0.577	0.337	3.76656e-12	3	2011-09-01
Ppp1ca1	3.03866e-15	0.659541224069366	0.792	0.592	7.19129e-11	3	Ppp1ca
Ifi30	3.11362e-15	0.527892948526584	0.172	0.048	7.36868e-11	3	Ifi30
Cox6c1	3.41261e-15	0.599185193820479	0.801	0.629	8.07628e-11	3	Cox6c
Selenof	3.41812e-15	0.658547412820729	0.571	0.365	8.08932e-12	3	Selenof
Trdc1	3.95637e-15	0.555462503643549	0.922	0.889	9.36316e-11	3	Trdc
Ppp1r14c	4.59063e-15	0.697169216194764	0.179	0.026	1.08642e-10	3	Ppp1r14c
Txn1	6.64494e-15	0.71079375099634	0.607	0.389	1.57259e-10	3	Txn1
Plin3	7.91163e-15	0.701790800876266	0.234	0.06	1.87237e-10	3	Plin3
Elob1	1.20902e-14	0.621995815116103	0.779	0.586	2.86128e-10	3	Elob
F2r	1.53457e-14	0.799121855349249	0.354	0.146	3.63171e-10	3	F2r
Ppp1r11	1.55766e-14	0.650920280429825	0.463	0.262	3.68637e-10	3	Ppp1r11
Tmed2	1.71331e-14	0.70585863113854	0.607	0.391	4.05472e-10	3	Tmed2
Npc21	1.94147e-14	0.633625911605087	0.642	0.444	4.59467e-10	3	Npc2
Btf31	2.03679e-14	0.442246475675703	0.816	0.675	4.82027e-11	3	Btf3
Rhoa2	2.21484e-14	0.561048451382615	0.824	0.67	5.24164e-10	3	Rhoa
Ppia2	2.3964e-15	0.381708625824499	0.975	0.934	5.67132e-10	3	Ppia
Ap1s2	2.93072e-14	0.771147256334008	0.266	0.082	6.93585e-11	3	Ap1s2
Atp6v0e	7.21764e-14	0.572342245186924	0.688	0.498	1.70813e-09	3	Atp6v0e
Naca2	7.63713e-14	0.453064493131559	0.88	0.767	1.8074e-09	3	Naca
Ldha	1.06892e-13	0.655564637491174	0.715	0.509	2.5297e-09	3	Ldha
Flna	1.23203e-13	0.663827819453118	0.469	0.261	2.91573e-09	3	Flna
Ssr41	1.62183e-13	0.732961662834421	0.633	0.416	3.83823e-09	3	Ssr4
Cox7b1	1.62881e-13	0.582595185333795	0.677	0.487	3.85475e-09	3	Cox7b
Tax1bp1	2.84931e-13	0.580671197697511	0.75	0.57	6.74318e-09	3	Tax1bp1
Prr29	2.9001e-13	0.671978565504564	0.139	0.005	6.86337e-10	3	Prr29
Ppp1r14b2	3.58102e-13	0.80534718072564	0.494	0.254	8.47484e-09	3	Ppp1r14b
Tnf	3.93406e-13	0.717341307305339	0.221	0.069	9.31034e-09	3	Tnf
Prdx6	4.85803e-13	0.498227884394499	0.674	0.485	1.1497e-08	3	Prdx6
Mtss1	5.84507e-13	0.688729018785076	0.186	0.04	1.38329e-08	3	Mtss1
Cox6b11	5.92416e-13	0.534103612689515	0.722	0.556	1.40201e-08	3	Cox6b1
Gapdh	8.43309e-13	0.51469437583199	0.843	0.712	1.99577e-08	3	Gapdh
Nhsl2	9.18203e-13	0.70358067684486	0.154	0.014	2.17302e-08	3	Nhsl2
Pdia4	1.14575e-12	0.71678713157042	0.363	0.176	2.71153e-08	3	Pdia4
Zdhhc2	1.27914e-12	0.704240657749016	0.19	0.035	3.02721e-08	3	Zdhhc2
Lrrc25	1.90911e-12	0.564977040590617	0.128	0.006	4.51811e-08	3	Lrrc25
Itgal	2.13489e-12	0.599894151989471	0.519	0.291	5.05242e-08	3	Itgal
Nr1d1	2.32018e-12	0.573306461162209	0.142	0.015	5.49093e-08	3	Nr1d1
Tpt11	3.56766e-12	0.307131729835675	0.999	0.996	8.44323e-08	3	Tpt1
Trpv2	3.94992e-12	0.627348025954054	0.264	0.099	9.34788e-08	3	Trpv2
Ybx1	6.23509e-12	0.570754135643708	0.791	0.617	1.4756e-07	3	Ybx1
Pomp1	6.66384e-12	0.585588416936079	0.587	0.403	1.57707e-07	3	Pomp
Glrx	7.74181e-12	0.711264888074641	0.325	0.138	1.83218e-07	3	Glrx
Plec	8.10449e-12	0.811970080858923	0.44	0.222	1.91801e-09	3	Plec
Znrf11	9.03206e-12	0.774054570518447	0.497	0.25	2.13753e-07	3	Znrf1
Tprgl1	9.49089e-12	0.633014652621606	0.529	0.334	2.24611e-07	3	Tprgl
Anxa62	1.10052e-11	0.595837098388313	0.63	0.424	2.60448e-07	3	Anxa6
Acat1	1.20622e-11	0.656234735155595	0.324	0.142	2.85463e-08	3	Acat1
Ost41	3.24229e-11	0.565194736856853	0.607	0.425	7.67319e-07	3	Ost4
Park72	3.25688e-11	0.547245665549954	0.644	0.439	7.70774e-07	3	Park7
Anp32a	6.61815e-11	0.535240822071398	0.664	0.492	1.56625e-06	3	Anp32a
Eno11	8.69666e-11	0.654321713003826	0.513	0.309	2.05815e-06	3	Eno1
Sit1	9.00499e-13	0.594720675314359	0.206	0.061	2.13112e-07	3	Sit1
Actb2	1.01419e-10	0.388541032024368	0.998	0.994	2.40018e-06	3	Actb
Tle52	1.36705e-10	0.474928422678632	0.807	0.675	3.23525e-06	3	Tle5
Mrpl33	1.54234e-10	0.599084728776167	0.566	0.383	3.65009e-06	3	Mrpl33
Srgn	1.54605e-10	0.262557403775019	0.943	0.872	3.65889e-06	3	Srgn
Tmem59	1.58212e-10	0.641691285403746	0.646	0.458	3.74424e-06	3	Tmem59
Sub1	1.92301e-11	0.419112479685531	0.796	0.65	4.551e-06	3	Sub1
Nedd8	2.42326e-10	0.60783001006501	0.648	0.449	5.73488e-06	3	Nedd8
Lgals3bp	2.65864e-10	0.794068954479225	0.378	0.164	6.29193e-06	3	Lgals3bp
Selplg1	3.34724e-10	0.458220970060361	0.852	0.734	7.92159e-06	3	Selplg
Glud1	3.36027e-10	0.738563798809735	0.514	0.3	7.95243e-06	3	Glud1
Psen2	3.43356e-10	0.587682797717879	0.383	0.198	8.12587e-06	3	Psen2
Ppdpf1	3.49584e-10	0.729181102672049	0.479	0.261	8.27326e-06	3	Ppdpf
Scp2	4.41549e-10	0.672999581038824	0.601	0.391	1.04497e-05	3	Scp2
Rbm31	4.65587e-10	0.527917633765941	0.721	0.562	1.10186e-05	3	Rbm3
Cyp4f16	6.85727e-10	0.575572583855694	0.137	0.016	1.62284e-05	3	Cyp4f16
Eif4e3	7.85722e-10	0.608403437804711	0.261	0.108	1.85949e-05	3	Eif4e3
Dusp11	1.21884e-09	0.682715327391462	0.569	0.374	2.8845e-05	3	Dusp1
H1f0	1.49111e-09	0.618630507098243	0.169	0.042	3.52886e-05	3	H1f0
Lxn	1.62701e-09	0.630497387534525	0.184	0.04	3.85047e-05	3	Lxn
Cry1	1.72437e-09	0.643916992947499	0.235	0.076	4.08089e-05	3	Cry1
Agpat4	2.17052e-09	0.623542033993463	0.24	0.092	5.13674e-05	3	Agpat4
Actg1	2.37792e-09	0.538478408299543	0.953	0.908	5.62758e-06	3	Actg1
Daam1	3.11115e-09	0.598941645851033	0.17	0.047	7.36285e-05	3	Daam1
Psmd8	3.65953e-09	0.697062779943536	0.494	0.295	8.66065e-05	3	Psmd8
Pim1	4.54815e-09	0.530064649583971	0.7	0.508	0.000107636	3	Pim1
Tbcb	7.38503e-09	0.550470948944162	0.384	0.224	0.000174774	3	Tbcb
Pkib	7.71259e-09	0.620200069083018	0.12	0.005	0.000182526	3	Pkib
Ndufa1	8.48364e-09	0.809339359693088	0.562	0.384	2.00774e-05	3	Ndufa1
Selenow2	8.96102e-09	0.453623654169749	0.685	0.535	0.000212072	3	Selenow
Eif3h2	9.34453e-09	0.381658574196757	0.749	0.622	0.000221148	3	Eif3h
Bri3bp	9.39795e-09	0.589462490190021	0.207	0.07	0.000222412	3	Bri3bp
Rbpms2	2.32077e-08	0.516827243104205	0.102	0.009	0.000549234	3	Rbpms2
Tmem14c	2.59803e-08	0.618334198602518	0.51	0.311	6.14851e-05	3	Tmem14c
Cmtm6	2.82419e-08	0.643883119135336	0.288	0.129	0.000668373	3	Cmtm6
1700097N02Rik	2.86829e-08	0.598858570815993	0.155	0.026	6.78809e-05	3	1700097N02Rik
Gatad1	3.45709e-08	0.584744485917527	0.29	0.133	0.000818154	3	Gatad1
Riox2	4.07118e-08	0.666009614154528	0.272	0.101	0.000963487	3	Riox2
Rasa4	6.18446e-08	0.559858251534667	0.125	0.011	0.00146361	3	Rasa4
Atp5e1	7.2282e-08	0.380348265190936	0.811	0.665	0.000171062	3	Atp5e
Fkbp3	8.97035e-08	0.690612281024723	0.605	0.397	0.00212292	3	Fkbp3
Cd2471	9.16067e-08	0.462235823599076	0.766	0.568	0.00216796	3	Cd247
Lmna	1.14889e-07	0.497503997296797	0.277	0.109	0.00271896	3	Lmna
Zfp462	1.55324e-07	0.673319166547506	0.125	0.017	0.0036759	3	Zfp462
Calm3	1.65227e-07	0.531223648934307	0.455	0.296	0.00391025	3	Calm3
Irak3	1.66194e-07	0.479289297765627	0.119	0.023	0.00393316	3	Irak3
Sdf2l1	1.85812e-08	0.760773336971358	0.317	0.159	0.00439743	3	Sdf2l1
Fkbp2	2.91162e-07	0.664465325964823	0.304	0.142	0.00689064	3	Fkbp2
Prelid1	3.17643e-07	0.641357962599684	0.522	0.323	0.00751733	3	Prelid1
Parp1	4.09335e-07	0.670167671729707	0.307	0.133	0.00968732	3	Parp1
S1pr4	4.62588e-07	0.633053894719449	0.3	0.136	0.0109476	3	S1pr4
Pdia6	4.65899e-07	0.676326315684604	0.469	0.307	0.011026	3	Pdia6
Atp5j21	4.98234e-07	0.518837783710358	0.73	0.562	0.0117912	3	Atp5j2
Eif4ebp1	5.3446e-08	0.587176736043092	0.176	0.038	0.0126485	3	Eif4ebp1
Cpm	5.47347e-07	0.55528568472451	0.156	0.042	0.0129535	3	Cpm
Tmem258	5.78643e-07	0.521829754356049	0.547	0.375	0.0136942	3	Tmem258
Tpm3	6.70239e-07	0.499718494639255	0.798	0.655	0.0158619	3	Tpm3
Hmgb1	8.09864e-07	0.376500367793068	0.844	0.743	0.0191662	3	Hmgb1
Snx2	8.18802e-09	0.640488901987405	0.396	0.217	0.0193778	3	Snx2
Capns1	1.03341e-07	0.61549573817629	0.591	0.396	0.0244567	3	Capns1
Psmb82	1.1188e-06	0.422726007821736	0.808	0.683	0.0264774	3	Psmb8
Cops9	1.1275e-06	0.547031172650014	0.496	0.317	0.0266834	3	Cops9
Cmtm7	1.39697e-06	0.558954432803136	0.514	0.33	0.0330606	3	Cmtm7
March2	1.82682e-06	0.616301717036464	0.347	0.166	0.0432336	3	March2
Cdh10	2.59061e-06	0.682865165433442	0.114	0.011	0.0613095	3	Cdh10
Kcnmb4	2.80042e-06	0.480083625763769	0.12	0.022	0.0662748	3	Kcnmb4
Fam129a	3.75093e-06	0.614184984391539	0.38	0.2	0.0887696	3	Fam129a
Dynll12	4.67244e-06	0.512934025860678	0.675	0.511	0.0110578	3	Dynll1
Spn	5.26687e-06	0.644759197396104	0.471	0.299	0.124646	3	Spn
C030034L19Rik	5.84526e-06	0.474143390475349	0.105	0.015	0.138334	3	C030034L19Rik
Fis11	7.2308e-06	0.544762277687638	0.615	0.436	0.171124	3	Fis1
Pxdc1	1.03187e-05	0.519046323438342	0.136	0.033	0.244202	3	Pxdc1
Tomm71	1.18125e-05	0.463364581529084	0.653	0.49	0.279555	3	Tomm7
Smdt1	2.14195e-05	0.520030488473878	0.563	0.391	0.506913	3	Smdt1
Uhrf2	2.86216e-05	0.589507185603455	0.417	0.266	0.67736	3	Uhrf2
Tdrkh	4.13064e-05	0.46732905476473	0.114	0.018	0.977557	3	Tdrkh
Hmgb2	4.2167e-05	0.504011306124117	0.704	0.54	0.997925	3	Hmgb2
Hnrnpll	4.55282e-05	0.559907687801234	0.2	0.072	0.0000000000000107747082383188	3	Hnrnpll
Aldoa	4.79317e-05	0.607394322881649	0.656	0.463	0.0000000000000113435228058736	3	Aldoa
Diaph1	6.70792e-05	0.494309298302423	0.589	0.43	0.0000000000000158749672796731	3	Diaph1
Slc25a41	0.000206199	0.607387792470548	0.457	0.278	0.000000000000048799090678641	3	Slc25a4
L1cam	0.000249331	0.468897515707744	0.125	0.027	0.0000000000000590066569261698	3	L1cam
Chchd2	0.000291465	0.317433024324809	0.858	0.734	0.0000000000000689780068714182	3	Chchd2
Cd3g1	4.42458e-05	0.326454851384408	0.939	0.886	0.000000000000104712090310011	3	Cd3g
Arhgdia	0.000472208	0.460535707877651	0.619	0.459	0.000000000000111752846882863	3	Arhgdia
Uqcrb1	0.000502137	0.486247738158146	0.59	0.421	0.000000000000118835632504279	3	Uqcrb
Pdcd1	5.03857e-05	0.442746334427075	0.253	0.1	0.000000000000119242848315249	3	Pdcd1
Unc119	0.00050689	0.599428592246859	0.275	0.125	0.00000000000011996065995542	3	Unc119
Ggh	0.000514846	0.499158301271433	0.196	0.077	0.000000000000121843412697059	3	Ggh
Tmed10	0.000522066	0.520622507688049	0.524	0.354	0.000000000000123552206251634	3	Tmed10
Npnt	0.000605059	0.448127588308411	0.135	0.025	0.000000000000143193258201621	3	Npnt
Slc25a5	0.000618421	0.390064430045019	0.676	0.538	0.000000000000146355395991485	3	Slc25a5
Ptprcap2	7.04593e-05	0.460026762591189	0.883	0.756	0.000000000000166748886298907	3	Ptprcap
Cd48	0.000778274	0.707292520672684	0.673	0.521	0.000000000000184186419857565	3	Cd48
Ywhaq1	0.000788683	0.438455120198416	0.598	0.45	0.000000000000186649601693172	3	Ywhaq
Atox1	0.000789924	0.551918011110183	0.563	0.378	0.000000000000186943472908664	3	Atox1
Zfp36	0.000807513	0.821797583954296	0.439	0.281	0.0000000000001911060244473	3	Zfp36
Prdx11	0.00140141	0.564000598192483	0.645	0.476	0.000000000000331656690391212	3	Prdx1
Ndfip1	0.00155564	0.307730594828229	0.783	0.657	0.000000000000368157252025684	3	Ndfip1
Atp5l1	0.00157362	0.424972319734459	0.727	0.589	0.00000000000037241207098477	3	Atp5l
Sem11	0.00174962	0.503036934386305	0.734	0.576	0.000000000000414065635115156	3	Sem1
Jund	0.00201389	0.312015075032909	0.828	0.724	0.000000000000476607985270208	3	Jund
Bcl2a1d	0.00224629	0.288596482727945	0.301	0.144	0.000000000000531606250748023	3	Bcl2a1d
5830411N06Rik	0.00251977	124540240368488	0.202	0.061	0.00000000000059632918055579	3	5830411N06Rik
Ndufa13	0.00252323	0.378846928649468	0.756	0.621	0.000000000000597147181089718	3	Ndufa13
Isoc1	0.00263618	0.435779758174697	0.193	0.094	0.00000000000062387814502309	3	Isoc1
Ndufb111	0.00275583	0.440635998027285	0.619	0.463	0.000000000000652195418394122	3	Ndufb11
Arhgap31	0.00298609	0.49348833011314	0.33	0.189	0.000000000000706687485158381	3	Arhgap31
Agpat5	0.00324547	0.558868203187721	0.262	0.113	0.000000000000768073145908911	3	Agpat5
2012-09-01	0.00381416	0.407803504621751	0.75	0.616	0.000000000000902658466630688	3	2001-09-01
Plekhb2	0.000442926	0.418284826349303	0.179	0.077	0.00000000000104822953565311	3	Plekhb2
Ebp	0.00452215	0.494892697238077	0.314	0.172	0.00000000000107021250127887	3	Ebp
Clint1	0.00482539	0.486244912312068	0.683	0.513	0.00000000000114197664691769	3	Clint1
Ostc1	0.0052123	0.577254410355541	0.474	0.291	0.00000000000123354343974711	3	Ostc
Jtb	0.00549418	0.480792442301913	0.336	0.196	0.00000000000130025209918274	3	Jtb
Timm23	0.00549495	0.574717351840512	0.475	0.28	0.00000000000130043595700863	3	Timm23
Sat1	5.88351e-05	0.681831643955436	0.479	0.296	0.00000000000139239213200218	3	Sat1
Myl12b2	0.000623015	0.376917681030846	0.82	0.703	0.00000000000147442663901833	3	Myl12b
Pycard	0.000664047	0.564755517144291	0.452	0.294	0.00000000000157153275615983	3	Pycard
Junb1	0.00699494	0.430928821407987	0.828	0.756	0.0000000000016554222662405	3	Junb
Ndufb7	0.00752594	0.526904249596441	0.596	0.426	0.00000000000178108882320857	3	Ndufb7
Eid1	0.00885786	0.61653296651332	0.347	0.184	0.00000000000209630159968191	3	Eid1
Txndc17	0.00923849	0.349108361788695	0.383	0.241	0.00000000000218638131113052	3	Txndc17
Cdc42ep3	0.00972318	0.570239495390019	0.386	0.216	0.0000000000023010876210617	3	Cdc42ep3
Rom1	0.01172	0.538712736159765	0.132	0.023	0.00000000000277364364533708	3	Rom1
Coro1a2	0.0138194	0.30445645207431	0.917	0.856	0.00000000000327051080802088	3	Coro1a
Wdr83os1	0.0140036	0.455334167219533	0.37	0.23	0.00000000000331408483395746	3	Wdr83os
Sytl1	0.0169896	0.574747415702777	0.197	0.059	0.00000000000402075157291247	3	Sytl1
Gna15	0.0181781	0.476073646693263	0.158	0.045	0.00000000000430203074272037	3	Gna15
Edf12	0.0233734	0.436798146938594	0.632	0.485	0.00000000000553155305528841	3	Edf1
Pon2	0.0239301	0.614261935097155	0.319	0.156	0.00000000000566329341557815	3	Pon2
Surf4	0.0304975	0.577281227226681	0.334	0.184	0.00000000000721753207593265	3	Surf4
Arrb1	0.0399626	0.633185741230902	0.208	0.066	0.00000000000945753791207319	3	Arrb1
Snrpd32	0.0402377	0.511988639284232	0.498	0.326	0.00000000000952264836276701	3	Snrpd3
Leo1	0.0426803	0.482608915819193	0.186	0.073	0.000000000010100721391053	3	Leo1
Timm13	0.042904	0.471838152741848	0.499	0.341	0.0000000000101536713706305	3	Timm13
Emp1	0.0448057	0.439423207042944	0.123	0.029	0.000000000010603705814402	3	Emp1
Sec11a1	0.045126	0.351663242513928	0.517	0.389	0.0000000000106795254926914	3	Sec11a
Rer12	0.0481927	0.433205411969174	0.446	0.298	0.0000000000114052848079858	3	Rer1
Mcur1	0.0494162	0.500126238268684	0.188	0.072	0.0000000000116948368336106	3	Mcur1
Selenok	0.0598623	0.432355088316578	0.585	0.431	0.0000000000141670098394554	3	Selenok
Cuta1	0.0720041	0.516999831806488	0.454	0.292	0.0000000000170405007844743	3	Cuta
Xlr4a	0.0847078	0.49435479573129	0.177	0.066	0.0000000000200469363925653	3	Xlr4a
Atp5c11	0.124268	0.354789379153766	0.599	0.469	0.000000000029409379427014	3	Atp5c1
Prkx	0.152343	0.386727062281846	0.234	0.143	0.0000000000360534698681540	3	Prkx
Ttc39c	0.166725	0.52409429449705	0.148	0.038	0.0000000000394571499285184	3	Ttc39c
Cd320	0.177881	0.34066200381236	0.107	0.033	0.0000000000420972075635467	3	Cd320
Tbca1	0.186954	0.363759776483552	0.55	0.411	0.0000000000442446410805951	3	Tbca
Tmco1	0.234771	0.532271520839948	0.353	0.209	0.0000000000555609408831645	3	Tmco1
Gnb1	0.296016	0.492332902685427	0.568	0.408	0.0000000000700551570607363	3	Gnb1
Dkkl1	0.324714	0.551178200496494	0.14	0.031	0.0000000000768467678621321	3	Dkkl1
Trp53i13	0.0455672	0.50704096061668	0.175	0.057	0.000000000107839325036083	3	Trp53i13
Bsg	0.513437	0.498268897595318	0.5	0.334	0.000000000121510039661253	3	Bsg
Ndufa71	0.546818	0.489772345294887	0.621	0.439	0.000000000129410035905756	3	Ndufa7
Atp5j1	0.569681	0.3575738175836	0.66	0.521	0.000000000134820678687016	3	Atp5j
Tmem160	0.578628	0.501138043090751	0.491	0.336	0.000000000136938049900134	3	Tmem160
Arpc2	0.657646	0.292335169136736	0.878	0.793	0.000000000155638516893643	3	Arpc2
Ppt2	0.668437	0.533748135483064	0.194	0.075	0.00000000015819236025493	3	Ppt2
Tmbim4	0.723194	0.409205755879674	0.279	0.17	0.000000000171151111811628	3	Tmbim4
Impa1	0.751955	0.598035592164817	0.339	0.18	0.00000000017795770494421	3	Impa1
Capn2	0.0880351	0.590880365666332	0.274	0.122	0.000000000208343772084767	3	Capn2
Morf4l1	0.99615	0.259549792703843	0.689	0.582	0.000000000235748770473353	3	Morf4l1
Tomm6	0.0000000000000100282793856407	0.489147732998508	0.585	0.413	0.000000000237329259940573	3	Tomm6
D1Ertd622e	0.0000000000000103248290490392	0.328208431777826	0.149	0.067	0.000000000244347404274561	3	D1Ertd622e
1110008P14Rik	0.0000000000000103380549401838	0.589628350330545	0.347	0.18	0.00000000024466040821439	3	1110008P14Rik
Klk81	0.000000000000015443500613966	0.426665713107832	0.441	0.307	0.000000000365485885530118	3	Klk8
Mrps12	0.0000000000000158312914072768	0.345950984637006	0.266	0.167	0.000000000374663342444612	3	Mrps12
Pfdn1	0.0000000000000194087195603335	0.404665867858828	0.333	0.212	0.000000000459326757114852	3	Pfdn1
Cdc25b	0.0000000000000231439628970591	0.537028797256954	0.177	0.059	0.000000000547725025921802	3	Cdc25b
Ssbp4	0.0000000000000265279716705033	0.497578029016619	0.342	0.203	0.000000000627810977554131	3	Ssbp4
Slc7a6os	0.000000000000027457488618601	0.512497801448738	0.216	0.118	0.00000000064980892564781	3	Slc7a6os
Timp2	0.0000000000000274650668390139	0.549595448127189	0.222	0.092	0.000000000649988271812102	3	Timp2
Dctn1	0.0000000000000371332862331282	0.488241487905529	0.251	0.124	0.000000000878796351993212	3	Dctn1
Gprin3	0.0000000000000406665422941449	0.50146396061913	0.195	0.081	0.000000000962414389933234	3	Gprin3
Akirin1	0.000000000000063708665205822	0.572970579578563	0.388	0.22	0.00000000150772927076098	3	Akirin1
Pebp11	0.0000000000000911631677170076	0.354950167567715	0.505	0.369	0.0000000021574675271907	3	Pebp1
Gtf2h5	0.0000000000000913555961929174	0.40479698753697	0.373	0.248	0.00000000216202153950158	3	Gtf2h5
Arpc5	0.00000000000010136945888559	0.504908652502559	0.709	0.559	0.00000000239900961398638	3	Arpc5
Rac1	0.000000000000109532705439415	0.368348231009704	0.568	0.442	0.0000000025922010069292	3	Rac1
Mien1	0.000000000000122735652977998	0.438575333894312	0.422	0.289	0.00000000290466196337729	3	Mien1
Cib1	0.000000000000131530983527545	0.388823877842408	0.27	0.161	0.00000000311281225616289	3	Cib1
Cd79b	0.000000000000142018799660736	0.615003054643985	0.251	0.118	0.00000000336101691277099	3	Cd79b
Il12rb1	0.000000000000144332342680176	0.389206941353614	0.142	0.057	0.00000000341576922186905	3	Il12rb1
Arpc4	0.000000000000146412200024483	0.443707834854577	0.568	0.417	0.00000000346499112577942	3	Arpc4
Uqcr111	0.000000000000150606187189926	0.441398062124997	0.469	0.316	0.0000000035642460260368	3	Uqcr11
Selenot	0.00000000000017338515796554	0.491480173032436	0.371	0.237	0.00000000410333314841248	3	Selenot
Eif3f1	0.000000000000174423816882916	0.377556837157218	0.8	0.683	0.00000000412791405035108	3	Eif3f
Cisd1	0.000000000000178715475838216	0.443874162325696	0.212	0.103	0.00000000422948045118723	3	Cisd1
Tecpr1	0.00000000000019767158957012	0.350827903196463	0.417	0.285	0.00000000467809583876646	3	Tecpr1
Ier2	0.000000000000207141181999757	0.578906062642179	0.617	0.467	0.00000000490220321320625	3	Ier2
Ndufb8	0.000000000000213791410891059	0.447564237193705	0.471	0.322	0.00000000505958753014781	3	Ndufb8
Spcs12	0.000000000000252812770701247	0.514803335026495	0.514	0.341	0.00000000598306703141572	3	Spcs1
Hk2	0.00000000000026816369456616	0.494275019243314	0.187	0.071	0.00000000634636199560273	3	Hk2
Samsn1	0.000000000000308414869305413	0.584321024251594	0.565	0.35	0.00000000729894629698191	3	Samsn1
Tma71	0.000000000000319770533706698	0.394987535677407	0.725	0.583	0.00000000756768945070271	3	Tma7
Dok2	0.000000000000327495193370125	0.423404965215767	0.323	0.19	0.00000000775050124629739	3	Dok2
AI4676061	0.00000000000033321316930768	0.523442185151602	0.335	0.188	0.00000000788582286483556	3	AI467606
Smyd2	0.000000000000395096451033192	0.530668747778185	0.15	0.037	0.00000000935035261015153	3	Smyd2
Echs1	0.00000000000040069549688344	0.372541979963629	0.191	0.096	0.00000000948285962924349	3	Echs1
Cox17	0.000000000000407520105118904	0.505120138495094	0.555	0.397	0.00000000964437080774397	3	Cox17
Sema4b	0.000000000000423909267935768	0.451666031249006	0.143	0.044	0.0000000100322367349679	3	Sema4b
Msn2	0.000000000000446804433772245	0.381420465210991	0.771	0.647	0.0000000105740737296539	3	Msn
Dpy30	0.000000000000595671335747817	0.278341206501069	0.256	0.172	0.0000000140971578318078	3	Dpy30
Srp91	0.000000000000699429847936049	0.432820211187379	0.56	0.41	0.0000000165527067812545	3	Srp9
H2-T23	0.000000000000722689781185742	0.362313435781625	0.657	0.548	0.0000000171031763615418	3	H2-T23
Pycr2	0.00000000000077617854362655	0.415427718077339	0.23	0.124	0.0000000183690414134659	3	Pycr2
Phf11b1	0.000000000000979071491229064	0.42658381498415	0.199	0.084	0.000000023170705911427	3	Phf11b
Wbp1	0.0000000000010119068507947	0.556506727885193	0.234	0.104	0.0000000239477875309074	3	Wbp1
Atp5mpl1	0.00000000000102162997246288	0.435179801813828	0.619	0.468	0.0000000241778949283065	3	Atp5mpl
Eloa	0.0000000000010717449486552	0.464750348399788	0.26	0.139	0.0000000253639159548739	3	Eloa
Nipal3	0.00000000000110188951377783	0.49799808085358	0.191	0.085	0.0000000260773172330661	3	Nipal3
Cox5b1	0.0000000000012418548092766	0.331305321807876	0.671	0.539	0.0000000293897359163401	3	Cox5b
Snapc5	0.00000000000126284022841325	0.425467754702863	0.285	0.166	0.0000000298863768456279	3	Snapc5
Gabbr1	0.00000000000140381233087728	0.528171615154909	0.229	0.106	0.0000000332226226225417	3	Gabbr1
Uqcr10	0.0000000000017671393696666	0.371761417353083	0.54	0.396	0.0000000418211203225299	3	Uqcr10
Map1lc3b	0.0000000000018824349980173	0.376337202746683	0.613	0.478	0.0000000445497066630774	3	Map1lc3b
Rbx12	0.00000000000191126642954815	0.356794271098807	0.606	0.478	0.0000000452320313216864	3	Rbx1
Rpn2	0.00000000000219495645846967	0.365710100748913	0.345	0.242	0.0000000519458395461432	3	Rpn2
Nme11	0.00000000000224564981975436	0.399588047101205	0.561	0.412	0.0000000531455486343068	3	Nme1
Slfn22	0.00000000000225500773911027	0.294717187678203	0.516	0.407	0.0000000533670131537837	3	Slfn2
Ier3ip1	0.00000000000233811777619414	0.501330695641739	0.432	0.271	0.0000000553338952914104	3	Ier3ip1
Txnip1	0.0000000000025360399523009	0.519671373081141	0.57	0.441	0.0000000600179215111532	3	Txnip
Vamp8	0.00000000000268904282376989	0.521300262030115	0.486	0.313	0.0000000636388874673382	3	Vamp8
Mpc1	0.00000000000305132890908208	0.4359137567044	0.342	0.218	0.0000000722127499623365	3	Mpc1
Tmem167	0.00000000000308308928422886	0.4113926438913	0.488	0.342	0.0000000729643910005601	3	Tmem167
Sms	0.0000000000031163904219452	0.402897763890223	0.395	0.264	0.0000000737524957257551	3	Sms
Selenos	0.00000000000320163178549573	0.454134138330694	0.399	0.269	0.000000075769817835542	3	Selenos
Drap11	0.00000000000372172306379349	0.543454848083712	0.484	0.31	0.0000000880782980277368	3	Drap1
Cox6a1	0.00000000000430627779096384	0.368800899247417	0.648	0.516	0.00000010191237020095	3	Cox6a1
Pgk1	0.00000000000439607864627948	0.551233303946673	0.43	0.258	0.00000010403759724285	3	Pgk1
Gng21	0.00000000000460972974774027	0.328191292568366	0.436	0.315	0.000000109093864210021	3	Gng2
Tnfsf14	0.00000000000485944413490829	0.349578923394277	0.125	0.048	0.00000011500360489674	3	Tnfsf14
Tmed3	0.0000000000051526532251275	0.419523522065692	0.215	0.108	0.000000121942691225867	3	Tmed3
Mrps241	0.00000000000535360861075203	0.413942373288155	0.415	0.282	0.000000126698501382058	3	Mrps24
Lamtor21	0.00000000000617845285696723	0.351014985706154	0.498	0.373	0.000000146219265312987	3	Lamtor2
Cox20	0.00000000000642870751339702	0.345933365007617	0.344	0.24	0.000000152141792012054	3	Cox20
Hif1a	0.00000000000692598984059846	0.342888401926961	0.342	0.241	0.000000163910475567603	3	Hif1a
Rnf43	0.00000000000728970653203832	0.409939233237852	0.147	0.059	0.000000172518194787219	3	Rnf43
Uqcrh1	0.00000000000782134103632653	0.288026326476614	0.822	0.725	0.000000185099856965704	3	Uqcrh
Bri3	0.00000000000890096726885322	0.37396424607316	0.302	0.187	0.00000021065029138468	3	Bri3
Cdc42se12	0.00000000000942475589358693	0.492752173980743	0.478	0.323	0.000000223046272977628	3	Cdc42se1
H3f3a1	0.00000000000962954938914006	0.270104850897367	0.892	0.815	0.000000227892915843389	3	H3f3a
Bag1	0.000000000010870346233155	0.356946190888805	0.402	0.29	0.000000257257613953847	3	Bag1
Xylt1	0.0000000000120759453717646	0.433103707509896	0.144	0.061	0.00000028578932316818	3	Xylt1
Uqcrfs1	0.0000000000122866357471508	0.377054346535621	0.392	0.273	0.000000290775521592071	3	Uqcrfs1
Lamtor5	0.0000000000136649604537971	0.399757633073783	0.315	0.193	0.000000323394954099562	3	Lamtor5
Tmbim6	0.0000000000144527234429584	0.360010344274492	0.674	0.554	0.000000342038153001052	3	Tmbim6
Ppil1	0.0000000000159970782026767	0.325398369034084	0.165	0.089	0.000000378586852744547	3	Ppil1
Itgb1bp1	0.0000000000164795331038693	0.293297204103548	0.193	0.117	0.00000039000463043617	3	Itgb1bp1
Rassf3	0.0000000000167676408687946	0.333600372138062	0.138	0.064	0.000000396822988800893	3	Rassf3
Pgam11	0.0000000000171776039294601	0.414871449090832	0.334	0.208	0.000000406525174594604	3	Pgam1
Mrps211	0.0000000000185605423123459	0.457702130653839	0.424	0.275	0.000000439253794363977	3	Mrps21
Sf3b6	0.0000000000209368548036737	0.407832321786497	0.55	0.406	0.000000495491605783741	3	Sf3b6
Uqcrq1	0.0000000000230182096474628	0.400028940826518	0.611	0.477	0.000000544748949516854	3	Uqcrq
Srp14	0.0000000000236707253191592	0.382704096071667	0.554	0.425	0.00000056019138540322	3	Srp14
Xlr4c	0.0000000000241810046981891	0.421092844283403	0.131	0.036	0.000000572267657187342	3	Xlr4c
Mettl232	0.000000000026422271064378	0.330339466719739	0.442	0.317	0.000000625309467009569	3	Mettl23
Atp6v1f	0.0000000000268712506888894	0.289219311176101	0.608	0.491	0.000000635935018803256	3	Atp6v1f
Gabarapl2	0.0000000000278827812868826	0.351442552781668	0.521	0.406	0.000000659873901935363	3	Gabarapl2
Idh3a	0.0000000000291419226147211	0.398424031295209	0.251	0.141	0.000000689672740599991	3	Idh3a
Tex264	0.0000000000301173127054736	0.45445404840158	0.234	0.114	0.000000712756322487739	3	Tex264
Fos	0.0000000000346400490866129	0.564973453917729	0.585	0.482	0.00000081979140168378	3	Fos
Rtraf1	0.0000000000362230433466026	0.354394583536723	0.486	0.354	0.000000857254543840697	3	Rtraf
Tmem154	0.0000000000371490250679951	0.461589427257389	0.19	0.083	0.000000879168827259172	3	Tmem154
Banf12	0.0000000000375061795464529	0.311308761546467	0.393	0.278	0.000000887621245146354	3	Banf1
Rap1gap2	0.0000000000384462104804295	0.462562638341728	0.113	0.036	0.000000909868017229845	3	Rap1gap2
Ndufa111	0.0000000000448304997044736	0.278231569360335	0.409	0.299	0.00000106095860600607	3	Ndufa11
Rilpl2	0.0000000000527900055884246	0.422622779690675	0.262	0.15	0.00000124932827225566	3	Rilpl2
Ranbp11	0.0000000000612367474750168	0.258612315646279	0.41	0.3	0.00000144922886574375	3	Ranbp1
Ifngr2	0.0000000000616274468482701	0.34469232062618	0.179	0.083	0.00000145847515711116	3	Ifngr2
March3	0.0000000000624466454929592	0.808220391350034	0.174	0.081	0.00000147786231223637	3	March3
1810037I17Rik1	0.0000000000642281493745892	0.338349925008821	0.486	0.359	0.00000152002338309903	3	1810037I17Rik
Hprt	0.0000000000667607591626383	0.3199403214332	0.352	0.254	0.000001579960126343	3	Hprt
Snrpf1	0.0000000000671062752906287	0.328847534225643	0.586	0.447	0.00000158813711102802	3	Snrpf
Psmb32	0.0000000000708381010147503	0.385237925756127	0.635	0.496	0.00000167645449861508	3	Psmb3
Rxylt1	0.00000000010921166741617	0.328071306141073	0.152	0.076	0.00000258460332107107	3	Rxylt1
Mrps331	0.000000000111082384393339	0.37589524651501	0.367	0.248	0.00000262887570905277	3	Mrps33
Scand11	0.000000000144822956384444	0.326999332562689	0.581	0.465	0.00000342738008579425	3	Scand1
Ssna1	0.000000000160208050900054	0.502903291450023	0.359	0.208	0.00000379148373260069	3	Ssna1
Mthfsl	0.00000000016484281442538	0.411501957912524	0.222	0.116	0.00000390117004619104	3	Mthfsl
Ndufa31	0.000000000172742457223256	0.285744538813688	0.574	0.445	0.00000408812299264557	3	Ndufa3
Tasp1	0.000000000173399544059384	0.495764848783617	0.247	0.146	0.00000410367360970938	3	Tasp1
4921524J17Rik	0.000000000174981207735094	0.462494831177676	0.277	0.163	0.00000414110526225873	3	4921524J17Rik
Galnt1	0.000000000180895180303409	0.382643435122506	0.405	0.291	0.00000428106533706048	3	Galnt1
Arntl	0.000000000181759134083465	0.392301406304842	0.175	0.089	0.00000430151166721928	3	Arntl
Edaradd	0.000000000192842690872148	0.331006479987503	0.1	0.036	0.00000456381512218025	3	Edaradd
Mpc2	0.000000000197947479421391	0.414320154129886	0.355	0.226	0.00000468462504798663	3	Mpc2
Anp32b	0.000000000208834790133085	0.361327236124012	0.594	0.459	0.00000494228414328958	3	Anp32b
Polr2e1	0.000000000212284220013486	0.294408982946625	0.357	0.262	0.00000502391835083916	3	Polr2e
Furin1	0.000000000222614545372277	0.390778218203029	0.31	0.205	0.0000052683958307803	3	Furin
Rnasek	0.000000000228385352585615	0.415874852357506	0.594	0.448	0.00000540496775429115	3	Rnasek
Arl2bp	0.000000000230741102749381	0.398109580231641	0.315	0.201	0.00000546071893766684	3	Arl2bp
Lsm5	0.000000000238376042926823	0.346507956221888	0.353	0.239	0.00000564140743190618	3	Lsm5
Wdfy2	0.000000000264158805190095	0.49592814904282	0.138	0.042	0.0000062515822836288	3	Wdfy2
Atp1b32	0.000000000278485940931051	0.460415968947774	0.537	0.412	0.00000659064827807426	3	Atp1b3
Atp5g11	0.000000000307293608524652	0.355576047524775	0.579	0.434	0.00000727241053934441	3	Atp5g1
Fabp5	0.000000000333475766573342	0.345380370028539	0.12	0.049	0.00000789203749172471	3	Fabp5
Zfp36l11	0.000000000364163912832346	0.393438076155078	0.649	0.53	0.00000861830316109029	3	Zfp36l1
0610012G03Rik	0.000000000372743793190299	0.317123691876163	0.251	0.161	0.00000882135460964162	3	0610012G03Rik
Gabarap	0.000000000402680704032009	0.381666323520323	0.644	0.504	0.00000952984154162153	3	Gabarap
Sirt2	0.000000000405951428470102	0.352485559083868	0.244	0.15	0.00000960724650617344	3	Sirt2
Rab4a	0.000000000409612659223248	0.442287534961247	0.18	0.07	0.00000969389319317738	3	Rab4a
Slain2	0.000000000420038274988291	0.410878291737845	0.307	0.195	0.0000099406258158729	3	Slain2
Mrpl571	0.000000000428913729710115	0.398337656780271	0.387	0.264	0.0000101506723273196	3	Mrpl57
Tram1	0.000000000433924195191631	0.404770411393163	0.422	0.299	0.0000102692500034051	3	Tram1
Cox4i1	0.000000000434217940003096	0.338497327155112	0.874	0.786	0.0000102762017681133	3	Cox4i1
Snrpe2	0.000000000458200059247331	0.304147095978171	0.628	0.49	0.0000108437626021473	3	Snrpe
Bcl7c	0.000000000507677562595015	0.313715895949416	0.198	0.121	0.0000120146971963736	3	Bcl7c
Rala	0.000000000554233071230851	0.405358129156421	0.312	0.185	0.0000131164798637493	3	Rala
Sppl2b	0.000000000571919594570997	0.311092483770414	0.113	0.05	0.0000135350491251172	3	Sppl2b
Mppe1	0.000000000589642002352597	0.421402617877888	0.266	0.152	0.0000139544676276766	3	Mppe1
Pqlc3	0.0000000006404463897299	0.334622194879294	0.125	0.05	0.0000151568042593478	3	Pqlc3
Sugt1	0.000000000675394605999154	0.426504019873262	0.444	0.315	0.000015983888745576	3	Sugt1
Csnk2b	0.000000000701985213800686	0.35489630680032	0.442	0.324	0.000016613182069807	3	Csnk2b
Lsm42	0.0000000007198798095381	0.266042387971146	0.473	0.372	0.0000170366755725287	3	Lsm4
Atp5g3	0.000000000722299197647437	0.351279344334312	0.564	0.433	0.0000170939328115242	3	Atp5g3
Cdon	0.000000000729457278811297	0.356120731785305	0.106	0.047	0.0000172633359603482	3	Cdon
Prxl2c	0.000000000760248509429542	0.330095126928065	0.158	0.075	0.0000179920412241595	3	Prxl2c
Exosc8	0.000000000766823560499177	0.334047782879704	0.268	0.173	0.0000181476463827735	3	Exosc8
Man2a2	0.000000000848047170762084	0.417403025031918	0.181	0.091	0.0000200698843432555	3	Man2a2
Mrps18c	0.000000000894529925221508	0.332621331447305	0.248	0.156	0.0000211699452102922	3	Mrps18c
Siah2	0.000000000967567721650622	0.26770058254888	0.132	0.075	0.0000228984577005836	3	Siah2
Plin2	0.000000000994802085386396	0.437774389397955	0.165	0.07	0.0000235429861527545	3	Plin2
Vdac2	0.00000000105069380550102	0.369015188747744	0.473	0.352	0.000024865719600987	3	Vdac2
Mydgf	0.00000000106590932180783	0.384393417745422	0.276	0.168	0.0000252258100099041	3	Mydgf
Anapc13	0.00000000110634737135698	0.391797674955703	0.28	0.173	0.0000261828168905343	3	Anapc13
St3gal3	0.00000000114153677000164	0.579796975132272	0.185	0.08	0.0000270156091988588	3	St3gal3
Taldo11	0.00000000115673706418765	0.328571232989937	0.496	0.374	0.0000273753393610649	3	Taldo1
Cited2	0.00000000126204339585804	0.275817545371293	0.438	0.322	0.0000298675190063764	3	Cited2
Tomm51	0.00000000126509278171115	0.382727051360161	0.39	0.26	0.0000299396857719761	3	Tomm5
Csf2	0.00000000132261723103983	0.296890934447125	0.103	0.034	0.0000313010593897886	3	Csf2
Ndufs8	0.00000000133354607083060	0.265480162546236	0.272	0.194	0.0000315597013122769	3	Ndufs8
BC004004	0.00000000149964057379163	0.379221979681297	0.21	0.121	0.0000354904938193527	3	BC004004
Ciao2a	0.00000000151699892428215	0.53228819213257	0.355	0.196	0.0000359012965420613	3	Ciao2a
Cish	0.00000000173697801141783	0.488012098625627	0.288	0.163	0.0000411073216182143	3	Cish
Polr1d1	0.00000000199131854281607	0.341579086175574	0.558	0.433	0.0000471265446342852	3	Polr1d
Metap2	0.00000000204189625089581	0.314235081372262	0.414	0.317	0.0000483235166737004	3	Metap2
Sike1	0.00000000207501223152912	0.332956596338396	0.23	0.137	0.000049107239471368	3	Sike1
Glmp	0.00000000214110884085481	0.294881339562696	0.265	0.181	0.00005067148182767	3	Glmp
Ppp1r181	0.00000000214991879093525	0.33249868337219	0.54	0.41	0.0000508799781062736	3	Ppp1r18
Dynlrb1	0.00000000241590854084734	0.442554550018604	0.433	0.292	0.0000571748915276932	3	Dynlrb1
Sfr1	0.00000000257379503438566	0.402759107035419	0.422	0.28	0.000060911433283771	3	Sfr1
Churc12	0.00000000259182378952717	0.327719809340613	0.352	0.244	0.00006133810180295	3	Churc1
Ptpn7	0.00000000271186644115325	0.396497384234893	0.302	0.19	0.0000641790311963328	3	Ptpn7
Slc35c2	0.00000000289174321171897	0.406851640844014	0.169	0.073	0.0000684359948485413	3	Slc35c2
Rasgrp22	0.0000000030138924680784	0.356989484333014	0.358	0.242	0.0000713267791495434	3	Rasgrp2
Pdap1	0.00000000305966240201951	0.419288472574098	0.383	0.254	0.0000724099704061936	3	Pdap1
Ndufc11	0.0000000031015367785501	0.342533965149662	0.361	0.253	0.0000734009694011666	3	Ndufc1
Cers2	0.00000000326099740308232	0.434777706780819	0.278	0.16	0.0000771747645413462	3	Cers2
Sdccag8	0.00000000329976525759562	0.414637315213437	0.219	0.139	0.000078092244586258	3	Sdccag8
Mpnd	0.00000000351720803288686	0.351174348249726	0.17	0.078	0.0000832382453063003	3	Mpnd
Ebpl	0.00000000368508650613408	0.399703638370593	0.193	0.098	0.0000872112572541692	3	Ebpl
Grap	0.00000000433546939109933	0.259297004072003	0.308	0.225	0.000102603218609757	3	Grap
Atp5o2	0.00000000446583957296129	0.331332146176393	0.517	0.393	0.000105688559333702	3	Atp5o
Ccdc50	0.00000000462153658697287	0.353688490875641	0.275	0.181	0.0001093732848673	3	Ccdc50
Emc6	0.00000000470991894460421	0.294343811037206	0.286	0.191	0.000111464941743003	3	Emc6
Psmb52	0.00000000518604234147195	0.313986262762647	0.481	0.372	0.000122732878053275	3	Psmb5
Gsr	0.0000000054735420818245	0.38847239899907	0.194	0.096	0.000129536846908459	3	Gsr
Lsm6	0.00000000579880022310191	0.345241745315858	0.334	0.234	0.00013723440607993	3	Lsm6
Glipr1	0.00000000601137472753132	0.478073099200958	0.36	0.216	0.000142265194301756	3	Glipr1
Ap2m1	0.00000000618320648921297	0.268535004156681	0.338	0.257	0.000146331764773714	3	Ap2m1
Bhlhe40	0.00000000670321822914598	0.579468745223141	0.292	0.175	0.000158638362610969	3	Bhlhe40
Akr1a1	0.00000000691166551752499	0.427795920054243	0.462	0.325	0.000163571476137746	3	Akr1a1
Atraid	0.00000000736039661171728	0.317892234138066	0.22	0.135	0.000174191146212901	3	Atraid
Nqo2	0.00000000785622247098315	0.377228791474186	0.113	0.033	0.000185925360998287	3	Nqo2
Tmem208	0.00000000798508881772054	0.413346010895119	0.31	0.189	0.000188975111960174	3	Tmem208
Dhrs7	0.00000000807248003811793	0.464886551930708	0.243	0.123	0.000191043312582099	3	Dhrs7
Psmd4	0.00000000862714018264076	0.44048433107751	0.522	0.377	0.000204169899562376	3	Psmd4
Nsa21	0.0000000110510575611001	0.252077051144779	0.67	0.551	0.000261534328240995	3	Nsa2
Smim10l1	0.0000000116736307837851	0.315826888648029	0.153	0.079	0.000276268146129059	3	Smim10l1
Sumo22	0.0000000127843681025377	0.316952191061553	0.746	0.615	0.000302554855514656	3	Sumo2
Psmb2	0.0000000128993283969836	0.348668385859484	0.488	0.365	0.000305275505843014	3	Psmb2
Tomm221	0.0000000130116067479142	0.341862080821953	0.494	0.367	0.000307932685296138	3	Tomm22
Ptges3	0.0000000131570973155793	0.274462776911468	0.497	0.395	0.000311375865070499	3	Ptges3
Lypla2	0.0000000133171649752786	0.300005312241287	0.29	0.202	0.000315164026304943	3	Lypla2
Vps281	0.0000000151952731553015	0.383863172215902	0.553	0.426	0.000359611334493365	3	Vps28
Rtf2	0.0000000155148122483492	0.310858438804952	0.294	0.207	0.000367173546669432	3	Rtf2
Tmed9	0.0000000160411550006815	0.412334732579156	0.571	0.429	0.000379629974246129	3	Tmed9
Ccdc124	0.0000000165942507514554	0.360173349438112	0.304	0.2	0.000392719538283942	3	Ccdc124
Naga	0.0000000176313420213346	0.478816744279375	0.182	0.079	0.000417263340276904	3	Naga
Ctsa1	0.0000000193845079196873	0.423951171975905	0.375	0.253	0.000458753764427319	3	Ctsa
Rnf144a	0.0000000201512480651134	0.323948738884046	0.185	0.104	0.000476899436708974	3	Rnf144a
Thra	0.0000000201722235989354	0.331129598625017	0.135	0.057	0.000477395843692405	3	Thra
Dnajc3	0.0000000220466473739525	0.268883245815757	0.554	0.466	0.000521755956751961	3	Dnajc3
Nudcd2	0.0000000245923386307292	0.300834871535241	0.155	0.085	0.000582002286034838	3	Nudcd2
Adrb2	0.000000024841316661287	0.366704881724514	0.116	0.046	0.000587894600106018	3	Adrb2
Znrd1	0.0000000251279132731603	0.310772570479597	0.32	0.216	0.000594677195522613	3	Znrd1
Canx	0.0000000258584821094756	0.344766434391667	0.449	0.352	0.000611966837602851	3	Canx
Bax	0.0000000265634458011018	0.498494695842981	0.448	0.299	0.000628650508328875	3	Bax
Tpst2	0.0000000266439018101457	0.344408078809621	0.504	0.38	0.000630554580238909	3	Tpst2
Atp5f1	0.0000000272655013805422	0.312257692908635	0.622	0.507	0.000645265355671911	3	Atp5f1
Ube2m	0.0000000289638515971207	0.32587580716197	0.334	0.236	0.000685458511897457	3	Ube2m
Rnf7	0.0000000291385926460627	0.354749463531965	0.307	0.194	0.000689593933561721	3	Rnf7
Tmod3	0.0000000297561807134858	0.282888030155056	0.386	0.292	0.000704209772765354	3	Tmod3
Arpp19	0.0000000305594891871386	0.291724805219213	0.527	0.416	0.000723220871102823	3	Arpp19
Nucb11	0.0000000306154372890109	0.318442060118622	0.32	0.233	0.000724544938881731	3	Nucb1
Ddx28	0.0000000306702556392265	0.283212171298116	0.103	0.045	0.000725842269957933	3	Ddx28
Eif1ax	0.0000000320128525603931	0.384798851094783	0.285	0.166	0.000757616168694263	3	Eif1ax
Atp2b4	0.000000033111228562711	0.49919902667828	0.283	0.156	0.000783610335165119	3	Atp2b4
Scamp2	0.0000000341640959717526	0.287638038123113	0.241	0.159	0.000808527495267498	3	Scamp2
Ufm1	0.0000000351139917791748	0.275693444402803	0.223	0.147	0.000831007729445951	3	Ufm1
9130401M01Rik	0.0000000359628146106878	0.32884334356645	0.147	0.071	0.000851095970576537	3	9130401M01Rik
Dnajc191	0.0000000376907625343045	0.250564581940477	0.281	0.204	0.000891989586136851	3	Dnajc19
Lamtor41	0.0000000384433652479024	0.377723989006779	0.388	0.274	0.000909800681956857	3	Lamtor4
Ddost	0.0000000386282547105218	0.488658202451493	0.382	0.239	0.000914176275979209	3	Ddost
Cd69	0.0000000388693519529525	0.26218771555637	0.59	0.504	0.000919882083318574	3	Cd69
Samhd12	0.0000000415147135755824	0.3790174335933	0.514	0.369	0.000982487211479734	3	Samhd1
Slco3a11	0.0000000421989283027754	0.354331986357474	0.303	0.177	0.000998679837213483	3	Slco3a1
Ccdc121	0.0000000433444196221456	0.296596807313072	0.522	0.413	0.0010257890347777	3	Ccdc12
Ufc1	0.0000000445030332928053	0.33006063857391	0.334	0.234	0.00105320878590753	3	Ufc1
Mogs	0.0000000466169280770833	0.385821577402184	0.181	0.096	0.00110323621987225	3	Mogs
Trp53i11	0.0000000479323520652449	0.397571603237472	0.181	0.087	0.00113436704397609	3	Trp53i11
Tspan31	0.0000000534829991619368	0.25651852363512	0.102	0.045	0.0012657286581664	3	Tspan31
Cmpk1	0.0000000603747618556694	0.411611262075871	0.345	0.216	0.00142882911407627	3	Cmpk1
Ptpmt1	0.0000000609092200510318	0.292407003560817	0.133	0.064	0.00144147760172772	3	Ptpmt1
Rex1bd	0.0000000683447486291743	0.417921861056355	0.327	0.205	0.00161744682105804	3	Rex1bd
Plekho2	0.0000000697315153123411	0.346660205513563	0.174	0.094	0.00165026604138187	3	Plekho2
Swi51	0.0000000720392082747296	0.256339049713651	0.407	0.31	0.00170487990302975	3	Swi5
Dnajb11	0.0000000723007486715029	0.331727204167375	0.324	0.235	0.00171106951805979	3	Dnajb11
Bscl2	0.0000000764543832914586	0.330477464516676	0.219	0.133	0.00180936943497566	3	Bscl2
Klf22	0.0000000791399378089113	0.317241126705266	0.612	0.51	0.00187292576818569	3	Klf2
Tmem147	0.0000000794882600604514	0.349037994957042	0.189	0.105	0.00188116916259064	3	Tmem147
Guk1	0.0000000857250722862983	0.302290889992339	0.234	0.151	0.00202876956072753	3	Guk1
Rnf166	0.00000010077034822952	0.321232464746303	0.39	0.293	0.00238483106119982	3	Rnf166
Atp6v0c	0.00000010237794238929	0.269500636136047	0.529	0.422	0.00242287638458493	3	Atp6v0c
Atf6	0.000000102589560983184	0.396454064749031	0.266	0.163	0.00242788455022804	3	Atf6
Marveld1	0.000000105335233051505	0.455434583501384	0.143	0.042	0.00249286362539692	3	Marveld1
Alyref	0.000000106017252283915	0.288094460128157	0.257	0.177	0.00250900429255114	3	Alyref
Rad50	0.000000110536848599878	0.361410231927197	0.281	0.185	0.0026159650589647	3	Rad50
Cenpb	0.000000114008599244842	0.361302131464021	0.164	0.084	0.00269812750972844	3	Cenpb
Lrrc8a	0.000000115243476132147	0.276939408665419	0.103	0.042	0.00272735210614339	3	Lrrc8a
Ndufs3	0.000000117894449357034	0.344141385140004	0.329	0.221	0.00279009003848356	3	Ndufs3
AI4135821	0.000000120111302265642	0.409543198431082	0.241	0.135	0.00284255407941867	3	AI413582
Smap2	0.000000142472910908034	0.268299619483764	0.439	0.347	0.00337176390954953	3	Smap2
Ndufb1-ps	0.000000144605399012517	0.352073645964714	0.602	0.459	0.00342223137303024	3	Ndufb1-ps
Cd371	0.000000145037564947158	0.271520137557309	0.613	0.511	0.00343245901203945	3	Cd37
Pstk	0.000000151102180379486	0.358193956852732	0.203	0.111	0.00357598420086092	3	Pstk
Evi2a	0.000000154845225810194	0.332326874452562	0.189	0.11	0.00366456711402404	3	Evi2a
Ndufb92	0.000000164289138601614	0.277662027093391	0.476	0.368	0.00388806675414579	3	Ndufb9
Capza2	0.000000169549192025337	0.358201856112245	0.521	0.391	0.00401255117847163	3	Capza2
Polb	0.000000171597680307861	0.311395290741576	0.2	0.123	0.00406103070216585	3	Polb
Ramac	0.00000019297379218653	0.304167548178198	0.309	0.211	0.00456691776588642	3	Ramac
Aurkaip1	0.00000019390893074374	0.310419207402369	0.378	0.274	0.00458904875498136	3	Aurkaip1
Sh3glb1	0.000000223176048295675	0.259673122615719	0.48	0.392	0.00528168435896544	3	Sh3glb1
Snrpd21	0.000000226661426943609	0.300598416891403	0.515	0.396	0.00536416933004746	3	Snrpd2
Bpgm	0.000000227469794564836	0.263530944534632	0.123	0.058	0.00538330015817141	3	Bpgm
Polr2l1	0.000000237705056625533	0.402041759685073	0.233	0.126	0.00562552787009987	3	Polr2l
Pdcd6	0.000000241261285069018	0.27353410429263	0.365	0.272	0.00570968957244339	3	Pdcd6
Mkrn1	0.000000254529926896813	0.389261834265988	0.385	0.269	0.00602370524993998	3	Mkrn1
Tsc22d4	0.000000256867815323399	0.348726442432115	0.67	0.543	0.00607903371744357	3	Tsc22d4
Bad	0.000000310837748853879	0.356829316284373	0.157	0.071	0.0073562861643759	3	Bad
Magt1	0.000000326816128810681	0.343916421629981	0.254	0.169	0.00773443050443357	3	Magt1
Gpsm3	0.000000328556950228956	0.438916360858071	0.573	0.418	0.00777562878411848	3	Gpsm3
Chmp5	0.000000329592736136913	0.297004009927089	0.278	0.189	0.00780014169341619	3	Chmp5
Hras	0.000000333867303756714	0.370343743069594	0.189	0.099	0.00790130361070638	3	Hras
Tpgs2	0.000000360260934520282	0.394375354919427	0.157	0.067	0.00852593527635699	3	Tpgs2
Pdcl3	0.000000420418402808751	0.290481187022529	0.209	0.132	0.0099496219208719	3	Pdcl3
Rtn4	0.000000437620310133385	0.391185771183738	0.412	0.286	0.0103567222596167	3	Rtn4
Sla1	0.000000442710587783473	0.535175343568663	0.478	0.309	0.0104771887704837	3	Sla
Eloc	0.000000444549966761892	0.303151191907328	0.403	0.294	0.0105207195133869	3	Eloc
Pitpna1	0.000000453110044631968	0.282153163320981	0.481	0.378	0.0107233023162602	3	Pitpna
Pole4	0.000000455376104534647	0.325938559386023	0.368	0.267	0.0107769308899169	3	Pole4
Zfand6	0.000000458795269430981	0.278370038877211	0.479	0.375	0.0108578488463536	3	Zfand6
Mtfr1l	0.000000544018056844635	0.292888758852105	0.206	0.13	0.0128747313332851	3	Mtfr1l
Abhd17a	0.000000554161671811329	0.369881014269725	0.323	0.213	0.0131147901250869	3	Abhd17a
Ndufa12	0.000000557696141147744	0.290907960948321	0.311	0.22	0.0131984368764025	3	Ndufa12
Il3ra	0.00000058153779038653	0.33865740654082	0.114	0.041	0.0137626733472876	3	Il3ra
Mgat5	0.000000648493279201706	0.364459213610171	0.329	0.254	0.0153472419455876	3	Mgat5
Atp5k	0.000000669417731328506	0.350364309054364	0.511	0.372	0.0158424400296204	3	Atp5k
Mrps151	0.000000777958358903397	0.257694281727911	0.254	0.178	0.0184111625218078	3	Mrps15
Dctn3	0.000000838547554321207	0.288497853728827	0.378	0.275	0.0198450664205657	3	Dctn3
Mrpl20	0.000000875269577015385	0.304145842983703	0.329	0.228	0.0207141298096461	3	Mrpl20
Zcrb1	0.00000092198298421306	0.274096126402101	0.329	0.243	0.0218196493043863	3	Zcrb1
Nfil3	0.000000954504480453309	0.29524256563348	0.233	0.152	0.022589303034408	3	Nfil3
3830406C13Rik	0.00000104758962887555	0.328175028660081	0.204	0.124	0.0247922561569687	3	3830406C13Rik
Eif3i1	0.00000105561514699749	0.258661264718272	0.496	0.392	0.0249821880688425	3	Eif3i
Micos10	0.00000111030201024281	0.333209263841702	0.514	0.392	0.0262764073744063	3	Micos10
Taf101	0.00000112365751453541	0.292942880289867	0.535	0.422	0.0265924787389951	3	Taf10
Mrps141	0.00000112526965082706	0.268784749278763	0.386	0.292	0.0266306315564732	3	Mrps14
Smim15	0.00000114600511485423	0.314888770687882	0.226	0.142	0.0271213570481401	3	Smim15
Tecr	0.00000119466861657247	0.310583973799646	0.455	0.349	0.0282730274798042	3	Tecr
Rgs192	0.00000120593474233254	0.286551273481925	0.211	0.128	0.0285396516120418	3	Rgs19
Gng10	0.00000139368247539335	0.39948129192741	0.276	0.165	0.0329828894626589	3	Gng10
Galnt12	0.00000141573578139363	0.371787201957202	0.179	0.087	0.0335048030024616	3	Galnt12
Nt5c2	0.0000014218993841951	0.362469493858298	0.389	0.268	0.0336506708263612	3	Nt5c
Tpr	0.00000145120367566353	0.309513604591919	0.729	0.655	0.0343441861882531	3	Tpr
Ptpra	0.00000150749186322314	0.389012338097264	0.36	0.239	0.0356763024350389	3	Ptpra
Ndufa8	0.00000159202182584414	0.316819391044958	0.361	0.25	0.0376767885304275	3	Ndufa8
Hs2st1	0.00000159204267415749	0.376268217576726	0.192	0.105	0.0376772819266111	3	Hs2st1
Cklf	0.0000017885335878391	0.352110677097384	0.243	0.147	0.0423274358898	3	Cklf
Denr	0.00000183128094111592	0.339186900872882	0.364	0.26	0.0433390947524494	3	Denr
Cox14	0.00000186296598220283	0.33603728759523	0.414	0.302	0.0440889529348123	3	Cox14
Calr	0.00000197533626984273	0.373500465170975	0.645	0.544	0.0467483081620981	3	Calr
Ddrgk1	0.00000206135582006725	0.326937417078274	0.3	0.212	0.0487840468377116	3	Ddrgk1
Klre1	5.71649e-195	22206522442604	0.858	0.183	1.35287e-190	4	Klre1
Tyrobp1	2.00431e-188	254611263942144	0.864	0.267	4.74339e-184	4	Tyrobp
Klrb1c	3.0214e-163	220481112804295	0.739	0.108	7.15044e-159	4	Klrb1c
Xcl1	6.69473e-160	172181022764913	0.886	0.328	1.58438e-155	4	Xcl1
Fcer1g1	3.72896e-159	19656329333868	0.907	0.366	8.82496e-155	4	Fcer1g
Gzmb1	7.85703e-147	163577594369708	0.891	0.344	1.85944e-142	4	Gzmb
Cd160	6.52891e-131	167410234459884	0.827	0.347	1.54513e-126	4	Cd160
Cd71	1.15699e-122	123226833661915	0.984	0.675	2.73813e-118	4	Cd7
Fgl21	8.36022e-121	172263252511765	0.81	0.286	1.97853e-116	4	Fgl2
AW1120102	2.89578e-115	122242665400098	0.965	0.769	6.85315e-111	4	AW112010
H2-K11	1.92216e-109	0.775546796886443	0.998	0.975	4.54898e-105	4	H2-K1
Nkg72	2.31532e-109	111115391667659	0.982	0.746	5.47944e-105	4	Nkg7
Ccl52	3.7936e-109	0.868674799786618	0.999	0.796	8.97794e-105	4	Ccl5
Ccl41	3.99287e-103	225980214246413	0.646	0.183	9.44952e-98	4	Ccl4
Cd523	6.53968e-100	0.989791587327606	0.986	0.901	1.54768e-95	4	Cd52
Klrc21	7.08524e-100	164493866117464	0.631	0.139	1.67679e-95	4	Klrc2
Gimap42	1.8622e-91	110357207708935	0.921	0.621	4.40708e-87	4	Gimap4
Ncr1	5.52754e-91	200655286549554	0.451	0.02	1.30815e-86	4	Ncr1
Klra51	5.82763e-90	223075626099898	0.5	0.069	1.37917e-85	4	Klra5
S100a61	3.10699e-89	115544344352004	0.91	0.455	7.353e-85	4	S100a6
Klrd12	5.56887e-88	106608785452522	0.9	0.531	1.31793e-84	4	Klrd1
Ctsd1	1.32487e-83	127020969445344	0.834	0.507	3.13543e-79	4	Ctsd
Gimap71	1.38731e-82	129867899837117	0.77	0.362	3.28322e-78	4	Gimap7
Adgre5	8.20837e-81	147749755413931	0.73	0.271	1.94259e-74	4	Adgre5
Efhd21	5.87402e-78	137152318304006	0.72	0.34	1.39015e-72	4	Efhd2
H2-Q7	1.2495e-73	0.892232959750772	0.951	0.782	2.95707e-69	4	H2-Q7
Klra9	1.83443e-71	219087923006408	0.361	0.013	4.34135e-68	4	Klra9
Itga11	3.84248e-71	116977500991018	0.743	0.287	9.09362e-67	4	Itga1
Sh3bgrl31	7.19096e-70	0.973969147644802	0.951	0.817	1.70181e-65	4	Sh3bgrl3
Rgs11	6.02605e-69	100179028809355	0.892	0.567	1.42613e-65	4	Rgs1
Itgax1	7.37272e-69	151060476831576	0.429	0.061	1.74483e-64	4	Itgax
Ccdc136	3.47476e-67	142136159352122	0.339	0.02	8.22337e-63	4	Ccdc136
Klrk1	1.69325e-66	14573676458185	0.703	0.274	4.00724e-62	4	Klrk1
Slamf7	2.32075e-61	119895952799116	0.589	0.205	5.49229e-56	4	Slamf7
Ctsw2	3.24383e-59	0.910884485282253	0.879	0.572	7.67685e-55	4	Ctsw
Ccr5	1.60089e-58	146976186529298	0.472	0.118	3.78866e-54	4	Ccr5
Atp8a21	7.20014e-55	136633802219982	0.413	0.092	1.70399e-50	4	Atp8a2
Itgb21	1.03826e-52	0.960062698278314	0.659	0.357	2.45714e-47	4	Itgb2
Itgal1	8.10826e-49	107307749104857	0.632	0.286	1.9189e-44	4	Itgal
Klrb1f	1.12055e-48	134419748108419	0.351	0.043	2.6519e-44	4	Klrb1f
Klrc11	2.17376e-49	132039424281091	0.532	0.169	5.14442e-44	4	Klrc1
Cd244a1	1.37647e-47	101490486957711	0.598	0.24	3.25754e-43	4	Cd244a
Lrrk11	3.05967e-46	111760755313304	0.482	0.156	7.24101e-42	4	Lrrk1
Ahnak1	3.91389e-45	10405982390444	0.783	0.406	9.26261e-41	4	Ahnak
Txk	2.18202e-45	0.887408399755476	0.824	0.582	5.16397e-40	4	Txk
Id21	5.90194e-44	0.839428804455261	0.847	0.549	1.39675e-39	4	Id2
Cxcr31	3.03401e-42	113525237406658	0.491	0.158	7.18028e-39	4	Cxcr3
Ifng	1.22036e-40	159353210030235	0.388	0.091	2.8881e-36	4	Ifng
Hcst1	7.96925e-40	0.786035147808511	0.838	0.634	1.886e-36	4	Hcst
Padi21	4.85936e-38	100394668025139	0.394	0.138	1.15002e-34	4	Padi2
Mxd41	1.00205e-37	0.988679265550333	0.557	0.276	2.37146e-33	4	Mxd4
Rac22	2.9319e-37	0.646414890342276	0.921	0.788	6.93864e-34	4	Rac2
Il2rb1	1.01248e-36	0.808648049421837	0.827	0.549	2.39614e-32	4	Il2rb
Myo61	1.21151e-36	116613273167528	0.392	0.104	2.86716e-32	4	Myo6
Jun	2.77468e-36	0.909990028558149	0.798	0.53	6.56656e-31	4	Jun
B2m	1.0063e-34	0.472397633636185	0.995	0.977	2.38151e-30	4	B2m
Myl62	1.10341e-34	0.549412489672775	0.949	0.864	2.61132e-30	4	Myl6
H2-D12	1.16531e-34	0.431034069979947	0.997	0.979	2.75782e-30	4	H2-D1
Zfp512	1.99331e-31	114282330030657	0.411	0.112	4.71737e-27	4	Zfp512
Ccnd21	1.18723e-30	0.65612520597552	0.84	0.657	2.80971e-26	4	Ccnd2
Cd3g2	4.57173e-30	0.528779716185398	0.958	0.885	1.08194e-25	4	Cd3g
Ugcg	6.56647e-30	0.876254615108911	0.64	0.373	1.55402e-25	4	Ugcg
Ccl31	1.23049e-31	150319229816613	0.329	0.094	2.91209e-25	4	Ccl3
Tnfsf101	7.10584e-29	0.746643230142149	0.42	0.203	1.68167e-24	4	Tnfsf10
[truncated: 11,474 more rows]

## Sheet: Supplementary Table 2
Gene_ID	p_val	avg_log2FC	cluster_5	cluster_3	p_val_adj
Eprs	0	236942347403495	0.658	0.326	0
Traf1	0	217392831438159	0.637	0.312	0
S100a10	0	-133470796101996	0.885	0.966	0
Nfkb1	0	174807936214833	0.719	0.381	0
Kdm2b	0	206748610169999	0.554	0.146	0
Vps37b	0	197339908794749	0.867	0.388	0
Actb	0	-0.921533438017351	0.991	0.998	0
Tmem176b	0	-123179863410603	0.672	0.898	0
Isy1	0	192928250619307	0.633	0.228	0
Arhgdib	0	-105001650812521	0.714	0.931	0
Coro1a	0	-100017284285499	0.703	0.917	0
Lsp1	0	-119329664899908	0.636	0.884	0
Rora	0	138058057139185	0.885	0.689	0
Ramp3	0	225028129536764	0.544	0.163	0
Kdm6b	0	197902931557526	0.649	0.165	0
Odc1	0	337328218980798	0.701	0.275	0
Emb	0	138213502259959	0.971	0.876	0
Itm2b	0	-0.883384594553119	0.893	0.973	0
Dgat1	0	210020689123029	0.628	0.178	0
Tspo	0	-101045499867395	0.68	0.883	0
Psmb8	0	-120201683573109	0.476	0.808	0
Crem	0	244965285546882	0.7	0.156	0
Ptprcap	0	-0.948747235289169	0.598	0.883	0
Tmsb4x	0	-0.776706772464943	0.999	1	0
Cd52	4.47553e-289	-0.908644711147848	0.893	0.964	1.05918e-284
Sh3bgrl3	6.79139e-288	-0.865842748419473	0.828	0.942	1.60725e-283
S100a6	4.90653e-280	-102144783517881	0.926	0.972	1.16118e-275
Il2rb	2.67138e-280	127697796823004	0.658	0.325	6.3221e-275
Pim1	1.3503e-278	111806007251679	0.873	0.7	3.19562e-274
Ell2	5.53203e-277	151916451662082	0.41	0.086	1.30921e-272
Icos	2.41531e-276	145057247886072	0.75	0.475	5.71608e-272
Ifrd1	3.6113e-277	157916569271628	0.616	0.27	8.54651e-273
Tagln2	4.10304e-276	-121081183574215	0.668	0.873	9.71025e-271
Fosl2	1.41719e-268	133641590453038	0.529	0.183	3.35393e-264
Zeb1	5.74049e-266	166866560170841	0.543	0.202	1.35854e-261
Tnfrsf9	9.65476e-264	184503170510492	0.305	0.033	2.28489e-259
Orai1	2.94699e-261	15915025874409	0.52	0.196	6.97434e-257
Stx11	1.27141e-259	171002190978406	0.405	0.1	3.00892e-255
Samsn1	2.41107e-258	12239697058313	0.792	0.565	5.70603e-254
Ramp1	8.78438e-258	-135309980049923	0.338	0.686	2.07891e-253
Rel	2.07567e-256	160724908446715	0.456	0.139	4.91229e-252
Tnfaip3	1.62016e-249	116622214433727	0.739	0.419	3.83428e-245
Srgn	2.82226e-239	125612352457205	0.958	0.943	6.67916e-234
Satb1	1.49669e-235	154374712204649	0.528	0.22	3.54206e-232
Il2ra	1.12324e-234	146449236026214	0.574	0.274	2.65827e-230
Irs2	3.01554e-229	137681899177207	0.454	0.146	7.13658e-225
Bcl2a1d	3.01728e-228	196515004873483	0.57	0.301	7.1407e-224
Pfn1	9.3399e-226	-0.756251083027739	0.837	0.94	2.21038e-221
Ppp1ca	3.47989e-225	-0.923693211345356	0.511	0.792	8.23552e-220
Hsp90aa1	6.63419e-220	19285252833057	0.78	0.579	1.57005e-215
Gadd45b	1.6476e-216	146551647857941	0.633	0.343	3.89922e-212
Rac2	3.43752e-216	-0.824482787608937	0.61	0.849	8.13523e-212
Tcrg-C1	6.13845e-215	-0.880061568103029	0.696	0.877	1.45272e-210
Lmna	7.08057e-217	1493051211618	0.575	0.277	1.67569e-210
Tmem176a	5.62546e-214	-0.891754885192285	0.709	0.887	1.33132e-209
Nr4a3	2.73143e-211	136038671734945	0.369	0.091	6.46419e-207
Hilpda	1.13641e-208	19705198937278	0.51	0.222	2.68943e-204
Stat3	2.2117e-208	136427112598342	0.561	0.278	5.23421e-204
D16Ertd472e	1.56266e-205	106567084912216	0.71	0.461	3.69819e-201
Chd2	1.93246e-205	116051382861861	0.657	0.377	4.57337e-201
Nfkbia	4.70519e-205	136398407974696	0.808	0.64	1.11353e-200
Itk	1.1461e-201	12670741713083	0.707	0.43	2.71236e-197
Nr4a1	2.26115e-201	126616182670773	0.526	0.221	5.35123e-197
Sytl3	1.03366e-200	138305628690117	0.345	0.086	2.44625e-196
Selenop	5.59014e-199	-0.973855348465313	0.511	0.771	1.32296e-194
Tle5	7.79979e-198	-0.879097295439241	0.583	0.807	1.8459e-194
Bpnt1	2.91631e-196	117018284357739	0.254	0.033	6.90175e-192
Dot1l	1.6374e-196	117955600618753	0.321	0.071	3.87507e-191
Snhg15	3.91576e-195	132531925910898	0.337	0.083	9.26704e-191
Itgb7	1.43381e-193	-0.755572572031355	0.601	0.849	3.39325e-189
Vim	1.65499e-195	-0.862311840235209	0.714	0.89	3.91669e-189
Myl6	2.37695e-193	-0.726065446446799	0.837	0.931	5.62529e-189
Mpp7	2.54093e-191	167207239071894	0.348	0.092	6.01337e-187
S100a11	1.10138e-189	-0.789077124146862	0.786	0.909	2.60653e-185
Rexo2	2.44809e-188	-104670604969058	0.32	0.621	5.79364e-185
Icam1	2.32831e-187	153251494770413	0.414	0.148	5.51018e-183
Ppp1cc	1.96625e-184	129135992447083	0.702	0.523	4.65333e-180
Fxyd5	3.8543e-185	-0.726796018347569	0.794	0.911	9.1216e-180
Cd48	2.6409e-183	-101609441197996	0.383	0.673	6.24996e-179
Clic1	8.73891e-181	-0.7334010601812	0.706	0.879	2.06815e-176
Bcl2a1b	1.08688e-179	181212267031892	0.658	0.48	2.57221e-175
Ikzf3	2.6755e-179	101922636439757	0.761	0.523	6.33184e-175
Arl5c	6.34531e-179	174370648299739	0.415	0.161	1.50168e-174
Il21r	1.94217e-177	115470471055294	0.311	0.075	4.59635e-173
Ptpn18	8.69609e-177	-0.809939751787459	0.514	0.777	2.05802e-172
S100a4	6.41569e-176	-0.663390355799852	0.901	0.968	1.51834e-171
Serf2	2.59518e-175	-0.675157561908401	0.815	0.918	6.14175e-171
Nr3c1	3.17432e-173	111950100246158	0.68	0.425	7.51234e-169
Furin	5.97113e-173	116566278235083	0.57	0.31	1.41313e-168
Sfn	5.93197e-172	160703233133993	0.214	0.023	1.40386e-168
Tgif1	2.08494e-170	10847424266049	0.39	0.133	4.93421e-167
Emp3	7.71344e-170	-0.814878464237351	0.633	0.834	1.82546e-165
Dennd4a	2.11581e-170	136273461117194	0.538	0.259	5.00728e-165
Itgb1	3.79262e-168	-123637118920624	0.298	0.574	8.97562e-164
Arl6ip1	8.90645e-168	-0.803078887737736	0.554	0.783	2.1078e-163
Aebp2	1.18847e-167	108714070629317	0.617	0.381	2.81263e-163
1810058I24Rik	5.00917e-167	-0.924699308580258	0.408	0.687	1.18547e-162
Nfkbiz	2.0955e-167	116378138406039	0.42	0.159	4.95922e-162
Gpr132	5.94001e-164	100515903967339	0.599	0.332	1.40576e-160
Ubald2	1.94083e-163	136192397332133	0.499	0.249	4.59317e-159
Pycard	8.61429e-162	-104643792997366	0.179	0.452	2.03866e-157
Tmem59	1.12391e-159	-0.877418635670574	0.372	0.646	2.65984e-156
Tmem50a	1.84385e-159	-0.759456210980208	0.51	0.759	4.36365e-155
Cdkn1a	2.24929e-156	125845115219188	0.353	0.112	5.32316e-152
Tnfrsf1b	7.24186e-156	102265472802741	0.386	0.14	1.71386e-151
Sec61b	3.94747e-155	-0.834275801698799	0.577	0.78	9.34209e-151
Pdcd1	2.81448e-154	143159482158469	0.489	0.253	6.66075e-150
Ndufv3	1.05966e-153	-0.888660869505947	0.359	0.627	2.50779e-149
Tbc1d10c	1.27896e-153	-0.866836941411008	0.231	0.519	3.02678e-149
Neurl3	8.77219e-153	12632715791377	0.321	0.095	2.07603e-148
Cytip	7.40416e-151	0.899345674154582	0.772	0.63	1.75227e-146
Txnip	7.91019e-151	-0.994085082320736	0.289	0.57	1.87203e-146
Nup98	1.38148e-150	111281342564099	0.422	0.172	3.2694e-146
Lamtor4	3.48522e-150	-0.948969012264421	0.131	0.388	8.24813e-146
Emd	1.44843e-149	17220793998911	0.468	0.238	3.42786e-146
Pkp3	1.00976e-146	-0.987608362608428	0.171	0.437	2.38969e-142
Atp5e	1.4856e-145	-0.717447051709044	0.633	0.811	3.51581e-141
Rorc	3.56427e-145	-100915553636172	0.471	0.696	8.4352e-141
Cwc25	4.8988e-145	133318320280877	0.383	0.151	1.15935e-140
Relb	2.07547e-144	100597764533975	0.336	0.109	4.91181e-140
Cfl1	6.33657e-142	-0.564188872929669	0.844	0.935	1.49961e-137
Scp2	6.09936e-142	-0.833359783466412	0.335	0.601	1.44347e-136
Capg	8.73503e-141	-0.757538392584538	0.647	0.824	2.06723e-136
Spag9	3.59696e-139	11266973738446	0.465	0.227	8.51257e-135
Skil	4.5427e-139	0.99198458363806	0.361	0.131	1.07508e-134
Gimap1	1.57804e-137	-0.874954503690281	0.261	0.53	3.73458e-133
Traf4	1.49418e-136	0.989979291460083	0.23	0.046	3.53612e-132
Atf3	1.85002e-135	146306975700753	0.254	0.059	4.37826e-131
Rab8b	1.50537e-134	102765695944868	0.59	0.379	3.56261e-130
Il17f	4.88351e-134	216221591713518	0.199	0.029	1.15573e-129
Arpc1b	6.27167e-134	-0.662924625189261	0.642	0.822	1.48425e-129
Il4ra	8.33139e-134	100028318326834	0.282	0.08	1.97171e-129
Lgals1	2.18459e-133	-0.766565107393546	0.875	0.933	5.17006e-129
Smox	3.27683e-133	102001483734099	0.532	0.308	7.75495e-131
Gna13	4.94621e-133	0.945144557740428	0.628	0.402	1.17057e-128
Ndufa4	3.57152e-132	-0.748459982515215	0.543	0.752	8.45236e-128
Pde4b	3.31569e-131	0.98266590948268	0.582	0.343	7.84692e-127
Irak2	4.90819e-131	119744046279618	0.371	0.147	1.16157e-126
Atox1	2.48461e-129	-0.816231514382298	0.306	0.563	5.88009e-125
Nabp1	3.91474e-130	106695342393116	0.428	0.194	9.26462e-125
Ubb	3.14579e-128	-0.422553007236859	0.928	0.97	7.44482e-124
Smpdl3a	6.8565e-128	-0.795910761126231	0.412	0.656	1.62266e-124
Ucp2	9.79999e-128	-0.767900839310173	0.54	0.754	2.31927e-123
S100a13	3.0038e-126	-0.776819829860075	0.473	0.692	7.10878e-122
Ppib	3.52591e-125	-0.631076580129498	0.665	0.833	8.34442e-121
Nfkb2	3.55939e-125	0.962251037469246	0.297	0.094	8.42364e-121
Zc3h12a	4.64099e-123	0.897226785280694	0.318	0.11	1.09834e-119
Ets1	5.63616e-123	0.672068786210199	0.875	0.794	1.33385e-118
Ech1	2.79458e-122	-0.843616357770579	0.179	0.425	6.61366e-118
Nfkbib	7.60719e-121	114688617451036	0.374	0.166	1.80032e-116
Podnl1	9.73179e-121	-0.842915953721006	0.141	0.379	2.30313e-116
Actr3	2.9069e-120	-0.610976004531539	0.648	0.824	6.87947e-117
Akap13	3.70921e-120	0.794082750642779	0.791	0.633	8.77822e-116
Osbpl9	4.53008e-120	116329586537745	0.387	0.172	1.07209e-117
Rhoq	1.52007e-119	0.995048840332718	0.261	0.073	3.5974e-115
AW112010	3.95352e-119	-0.841988192842555	0.366	0.634	9.3564e-115
Trbc2	6.68193e-119	-0.652662599271649	0.682	0.854	1.58135e-114
Tnip1	5.08158e-118	0.948764480165208	0.345	0.136	1.20261e-114
P2ry10	8.87661e-118	0.952519105039916	0.446	0.22	2.10074e-113
Rnf125	1.03513e-118	0.94961455256184	0.411	0.189	2.44974e-113
Slc15a3	1.57223e-117	105233331311012	0.221	0.051	3.72083e-113
Cox7c	1.01465e-117	-0.649576921504383	0.653	0.815	2.40126e-112
Myo1e	3.00811e-116	115606555271783	0.487	0.267	7.11899e-112
Cd164	1.38523e-115	0.936045745911974	0.62	0.433	3.27829e-111
Pxdc1	7.43219e-115	106399760574439	0.347	0.136	1.7589e-110
Mir155hg	2.55799e-115	0.966277394009902	0.182	0.03	6.05374e-110
Dusp5	5.80173e-114	0.816180172865752	0.612	0.385	1.37304e-109
Cd44	6.01379e-114	0.924803339788544	0.738	0.58	1.42322e-109
Hspa5	1.88616e-113	112415925635458	0.849	0.779	4.46379e-109
Sec11c	2.16863e-113	-0.774974425157028	0.515	0.715	5.13227e-109
Cnbp	2.33401e-113	0.775541254923916	0.794	0.697	5.52367e-110
Btg1	5.2866e-112	0.854465777931877	0.937	0.905	1.25113e-107
C9orf72	1.13233e-111	0.814258386525323	0.165	0.022	2.67978e-107
H2-D1	1.4323e-111	-0.398489522424668	0.988	0.991	3.38968e-107
Dap	1.4615e-111	-0.767435429355813	0.375	0.61	3.45878e-107
Tob2	1.68818e-111	113148970054102	0.463	0.256	3.99526e-107
Dnajb6	1.3653e-110	0.993252925388528	0.646	0.487	3.23112e-106
Hif1a	2.34e-110	0.995087122292811	0.542	0.342	5.53785e-106
Itpkb	4.56371e-110	0.981116825050716	0.476	0.259	1.08005e-105
Gpr183	9.38272e-110	0.74249023823042	0.797	0.679	2.22051e-105
Laptm5	3.44659e-109	-0.504946774707981	0.818	0.917	8.15669e-106
Chd7	6.00939e-109	0.934765713056951	0.455	0.238	1.42218e-104
Pomp	8.68976e-109	-0.744037827937003	0.356	0.587	2.05652e-104
Cox6c	3.13138e-108	-0.61625386515863	0.633	0.801	7.41072e-104
Atp5g2	1.18161e-106	-0.661209186213386	0.504	0.722	2.79641e-102
Hint1	1.35519e-106	-0.672754759960879	0.508	0.715	3.20719e-102
Sqstm1	1.9429e-106	0.986486409979627	0.475	0.268	4.59808e-103
Ypel3	2.9805e-106	-0.717581841016246	0.299	0.55	7.05366e-102
Tmem258	7.18571e-107	-0.752477376664448	0.314	0.547	1.70057e-101
Rnf157	4.0298e-105	0.872744027073161	0.176	0.031	9.53692e-101
Tex2	4.42198e-105	11048266861017	0.325	0.128	1.04651e-100
Cd47	9.29165e-105	-0.559553196960796	0.635	0.821	2.19896e-100
Mxi1	2.16664e-104	0.98744557267187	0.275	0.093	5.12758e-100
Ndufa13	5.53834e-104	-0.623820483687037	0.553	0.756	1.3107e-99
Ifi203	8.98493e-104	-0.744769341501568	0.316	0.561	2.12637e-99
Prr13	1.31457e-103	-0.640588906008705	0.57	0.756	3.11106e-99
Ndufs7	1.80029e-103	-0.73262214279443	0.183	0.412	4.26057e-99
Gnb2	2.11545e-103	-0.659112170797732	0.491	0.705	5.00642e-99
Tsc22d4	9.30662e-103	-0.652991177457395	0.439	0.67	2.2025e-98
Birc3	3.14963e-102	0.977592785253191	0.308	0.118	7.45392e-98
Cox5a	3.95073e-102	-0.669508590618034	0.572	0.744	9.34981e-99
Tmem14c	5.10618e-101	-0.706505917392852	0.274	0.51	1.20843e-96
Gem	1.6006e-100	115859153371676	0.339	0.143	3.78797e-96
Cox7b	3.41063e-99	-0.661096405911764	0.458	0.677	8.07159e-95
Atp5j2	1.07108e-98	-0.639352301219931	0.548	0.73	2.53481e-94
Fau	1.48368e-98	-0.403929676491448	0.996	0.997	3.51127e-94
Fam110a	5.43698e-98	0.935225058661513	0.298	0.114	1.28672e-94
Lgals3bp	9.71992e-98	-0.768867529174589	0.162	0.378	2.30032e-94
Cdk11b	1.05193e-97	118814493595284	0.527	0.346	2.48949e-93
Cyba	2.57761e-97	-0.568398249300085	0.703	0.849	6.10017e-93
Gpbp1	6.57525e-97	0.844342039751712	0.507	0.315	1.5561e-92
Atp5c1	1.85738e-96	-0.684653231462106	0.371	0.599	4.39569e-92
4932438A13Rik	2.83871e-96	0.844205041442168	0.551	0.346	6.7181e-92
Cst3	1.13568e-95	-0.686313815637242	0.452	0.651	2.68769e-91
Nme2	1.28436e-95	-0.579725614985871	0.765	0.873	3.03956e-91
Grcc10	3.01982e-96	-0.657276510739376	0.43	0.658	7.14671e-91
Got1	5.99692e-95	100340507299645	0.252	0.085	1.41923e-90
Tmsb10	9.49248e-95	-0.545813866825193	0.89	0.946	2.24649e-90
Ddx3x	1.66895e-94	0.759272743022105	0.598	0.401	3.94975e-90
Nfkbie	1.27915e-93	0.820897289102074	0.251	0.084	3.02724e-89
Ndufa7	1.50936e-93	-0.663301298746091	0.388	0.621	3.57204e-89
Slc3a2	1.73071e-93	0.869893028129134	0.568	0.389	4.0959e-89
Ern1	4.20368e-93	116249415224198	0.299	0.119	9.94844e-89
Gimap3	4.31419e-93	-0.71727347110699	0.251	0.481	1.021e-88
Klf2	7.72737e-93	-0.614381544335207	0.361	0.612	1.82876e-88
Ppp1r16b	7.85854e-93	0.822957623772105	0.488	0.287	1.8598e-88
Aprt	3.30755e-93	-0.754234316425947	0.354	0.564	7.82766e-88
Ndufa3	5.0251e-92	-0.686687282388202	0.354	0.574	1.18924e-87
Gch1	6.01266e-92	0.887054538687586	0.386	0.192	1.42296e-87
Ppp1r18	7.36008e-92	-0.66284305259812	0.31	0.54	1.74184e-87
Psmb9	7.95273e-92	-0.743279423785496	0.121	0.319	1.88209e-87
Jun	8.38234e-92	-0.878994475288335	0.366	0.583	1.98376e-88
Glipr2	8.65352e-92	-0.738940071922494	0.151	0.36	2.04794e-87
Lat	1.17077e-91	-0.631534652878127	0.642	0.79	2.77074e-87
Ifngr2	1.0936e-90	0.847144978087157	0.371	0.179	2.58811e-86
Fis1	1.13775e-90	-0.658869463712207	0.396	0.615	2.6926e-86
Zc3hav1	1.17982e-91	0.972480111485135	0.608	0.425	2.79217e-86
Snrpd3	1.19103e-90	-0.713496455021263	0.277	0.498	2.81869e-86
Timm10b	4.34389e-90	-0.725438609580845	0.159	0.365	1.02803e-85
Zhx2	6.95039e-90	0.854089895103536	0.187	0.044	1.64488e-85
Ltb4r1	1.15259e-89	-0.78961680119889	0.319	0.534	2.72771e-85
Dnaja1	1.4129e-89	122356543965427	0.759	0.682	3.34377e-85
Krtcap2	7.50624e-90	-0.583762378183664	0.554	0.745	1.77643e-84
Smap2	8.13321e-89	0.815435749553378	0.604	0.439	1.9248e-84
Tcrg-C4	2.0901e-88	-0.700418531680494	0.287	0.512	4.94644e-84
Lamtor2	3.99932e-88	-0.687825888988492	0.278	0.498	9.4648e-84
Cox8a	1.45732e-87	-0.507366546001137	0.724	0.851	3.44889e-84
Cmip	4.8635e-87	0.885873396482367	0.442	0.25	1.151e-82
Cd3e	5.30591e-87	-0.506128802211536	0.705	0.859	1.2557e-82
Eif3f	5.52834e-86	-0.579612030530849	0.649	0.8	1.30834e-81
Arpc3	5.93788e-87	0.91359546271506	0.816	0.782	1.40526e-82
Ccdc12	1.24268e-85	-0.6561593589796	0.299	0.522	2.94093e-81
Ddx5	1.41752e-85	0.431789717369982	0.961	0.93	3.3547e-81
Acsbg1	6.17053e-86	-0.9119952346933	0.192	0.397	1.46032e-80
Nrip1	6.37702e-85	0.951062724832919	0.585	0.41	1.50918e-80
Ost4	4.80548e-84	-0.654554969418614	0.401	0.607	1.13726e-79
Nt5c	6.5183e-84	-0.704719434687855	0.185	0.389	1.54262e-79
Gnai2	8.39998e-84	-0.48478370063911	0.694	0.838	1.98794e-79
Actn2	1.07434e-83	-0.588629309664441	0.517	0.718	2.54253e-79
Ubl3	1.27849e-83	0.829442751278868	0.545	0.374	3.02566e-79
Ndufs5	5.31041e-84	-0.647988302606427	0.331	0.548	1.25676e-78
Atp5j	1.62964e-82	-0.620738165221247	0.463	0.66	3.85671e-78
Aff1	2.22352e-82	0.943163657244463	0.259	0.097	5.26218e-78
Stk17b	6.23031e-83	0.65965581239616	0.743	0.607	1.47447e-77
Elovl5	9.45462e-82	0.821602991848758	0.255	0.094	2.23753e-77
Cd3d	1.10892e-81	-0.504846659343103	0.787	0.89	2.62436e-77
Psmb10	1.43648e-81	-0.703382742743107	0.203	0.407	3.39956e-77
Tomm7	1.45693e-81	-0.615690134365035	0.457	0.653	3.44796e-77
Ago2	1.82804e-81	0.769568573816324	0.422	0.235	4.32624e-77
Ppfia1	4.14379e-81	0.843624315715189	0.276	0.111	9.80669e-77
Cenpa	4.71651e-81	109239330628067	0.341	0.167	1.11621e-76
Prr7	4.75303e-81	0.908122668595688	0.275	0.112	1.12485e-76
Aqp3	2.00563e-80	-0.707516324980377	0.179	0.381	4.74651e-76
Cox6b1	5.6034e-80	-0.563469979417943	0.55	0.722	1.3261e-75
Rpsa	1.09616e-79	-0.368490192787865	0.992	0.996	2.59418e-75
H2-T23	1.58154e-79	-0.604644419193561	0.464	0.657	3.74287e-75
Crip1	1.75374e-79	-0.509230100237476	0.87	0.948	4.15041e-75
Sik3	1.7628e-79	0.999844227105533	0.351	0.171	4.17185e-75
1110008P14Rik	2.06594e-79	-0.689443954856832	0.157	0.347	4.88926e-75
Mrpl57	1.14883e-78	-0.6843774307124	0.19	0.387	2.71882e-74
Pdcd4	2.01407e-79	-0.540255556893682	0.398	0.636	4.76649e-74
Tpm4	1.98833e-77	0.727637303887609	0.58	0.414	4.70558e-73
Tmem160	4.41312e-77	-0.644949461463636	0.289	0.491	1.04441e-72
Zeb2	1.54357e-76	135766555874412	0.292	0.134	3.65302e-72
Map3k14	1.81211e-76	0.826155256040635	0.314	0.144	4.28854e-72
Leprotl1	2.05064e-76	-0.607784974291447	0.345	0.555	4.85304e-72
Zbtb1	3.56959e-76	0.76379567679494	0.34	0.166	8.44778e-72
Nmrk1	3.58458e-76	0.798450606028259	0.195	0.057	8.48326e-72
Nedd8	1.04885e-75	-0.581385248654282	0.458	0.648	2.4822e-71
Ankrd12	1.29646e-74	0.78215008704641	0.66	0.527	3.06821e-70
Aff4	1.41119e-74	0.800291069861499	0.466	0.282	3.33971e-70
Taldo1	1.43521e-74	-0.619184273630295	0.288	0.496	3.39658e-70
Zfp36l1	1.63141e-74	0.751524583357658	0.757	0.649	3.86089e-70
Antxr2	1.74566e-74	0.950911470362201	0.393	0.216	4.13127e-70
Jmy	2.10952e-74	0.862365857164099	0.257	0.1	4.99238e-70
Cuta	2.41744e-74	-0.653206028643464	0.251	0.454	5.72112e-70
Naca	2.84416e-74	-0.501936189234441	0.79	0.88	6.73098e-70
Slc25a3	1.31106e-73	0.826125493135095	0.767	0.7	3.10276e-69
Cdc42	2.05717e-73	-0.436592469408017	0.784	0.884	4.86851e-69
Ppia	3.79674e-73	-0.354603483165255	0.941	0.975	8.98537e-69
Cstb	7.71217e-73	190832958458284	0.497	0.374	1.82516e-68
Crot	1.0178e-72	-0.638641005188631	0.117	0.294	2.40873e-70
Mrpl52	1.65847e-72	-0.653419953625524	0.262	0.459	3.92493e-68
Nfkbid	1.82095e-72	0.790567879466027	0.278	0.117	4.30947e-68
Sdc4	2.9753e-72	124595290894509	0.373	0.202	7.04135e-68
Stat5a	3.67879e-72	0.740696678966115	0.182	0.052	8.70623e-68
Nxnl2	7.10309e-72	-0.59040317790328	0.035	0.169	1.68102e-68
Phf11b	1.38823e-71	-0.627925452446729	0.054	0.199	3.28539e-67
Hsph1	1.61869e-71	181628268489628	0.351	0.193	3.83079e-67
Cnn2	3.07203e-71	-0.583732100159598	0.456	0.65	7.27028e-67
Klrk1	4.57233e-71	0.797210736788568	0.598	0.442	1.08209e-66
Vamp8	9.88403e-71	-0.598083547366051	0.281	0.486	2.33915e-66
Uhrf2	1.91478e-70	0.877931782427344	0.579	0.417	4.53152e-66
Serpinb1a	3.65657e-70	-0.264378435737902	0.438	0.664	8.65364e-66
Areg	6.28563e-70	230014683346326	0.244	0.097	1.48756e-65
Sem1	7.22316e-70	-0.520576030595493	0.564	0.734	1.70943e-65
Nfic	3.10526e-69	-0.586846925543125	0.132	0.313	7.34892e-65
Fam107b	3.75535e-69	0.822491970094425	0.59	0.446	8.88741e-65
Slc6a13	6.17296e-69	-0.662384489373448	0.052	0.192	1.46089e-64
Selenom	6.2737e-69	-0.685518619412886	0.085	0.241	1.48473e-64
Unc119	7.73712e-69	-0.638757549568728	0.109	0.275	1.83107e-64
Ly6a	1.42507e-68	-0.861162826383702	0.237	0.43	3.37258e-64
Cdk2ap2	1.78642e-68	-0.529905615768153	0.573	0.743	4.22775e-65
Cops9	1.79114e-68	-0.601774509520508	0.3	0.496	4.23892e-64
Trmt112	2.65184e-68	-0.612396378891812	0.277	0.475	6.27584e-64
Atp5l	8.88292e-68	-0.540973590705799	0.576	0.727	2.10223e-63
Atf4	9.61366e-68	0.699607394537278	0.433	0.26	2.27517e-63
Ppdpf	1.8775e-67	-0.619694762023068	0.283	0.479	4.4433e-64
Pcgf5	2.83065e-67	0.779050472430192	0.388	0.216	6.69901e-63
Jcad	4.16004e-67	0.68313820661398	0.152	0.037	9.84516e-64
Mrps26	5.03152e-67	-0.585854233531829	0.112	0.279	1.19076e-62
Comt	8.09537e-67	-0.617401430884132	0.207	0.399	1.91585e-62
Elob	9.20138e-67	-0.483152928147681	0.621	0.779	2.1776e-62
Cox20	9.47257e-67	-0.649302153810201	0.166	0.344	2.24178e-62
Uqcr11	9.7319e-67	-0.606048260452272	0.275	0.469	2.30315e-62
Nr4a2	1.8474e-66	0.953944797151313	0.277	0.124	4.37207e-62
Slc38a1	2.18237e-66	0.65602766927801	0.63	0.48	5.1648e-62
Hlf	4.02775e-66	0.795792628252092	0.216	0.079	9.53208e-62
Med13	1.2476e-65	0.822803359915704	0.375	0.206	2.95257e-61
Snx18	1.93173e-65	0.720725507860899	0.271	0.118	4.57164e-61
Cox5b	3.16553e-65	-0.53616384475976	0.489	0.671	7.49155e-61
B2m	3.59115e-65	-0.315172290928001	0.964	0.981	8.49881e-61
Clcn3	4.55936e-65	0.755801337254382	0.504	0.331	1.07902e-60
Btbd9	5.74366e-65	0.925775844592655	0.329	0.166	1.35929e-60
Dennd5a	1.15286e-64	0.766870179416948	0.273	0.123	2.72835e-60
Pfkp	2.00842e-64	0.694371669815923	0.503	0.34	4.75313e-60
Shisa5	2.12229e-64	-0.505934779218825	0.604	0.774	5.02262e-60
Etf1	4.57403e-64	0.720354619660929	0.357	0.194	1.08249e-59
Hcst	1.25968e-63	-0.584124159776635	0.512	0.683	2.98117e-59
Ly6g5b	2.42468e-63	-0.67682088298946	0.178	0.353	5.73824e-59
Nme1	5.72847e-63	-0.577738491266217	0.369	0.561	1.3557e-58
Sub1	8.46428e-63	0.825318856748089	0.81	0.796	2.00316e-58
Cox7a2	1.61141e-62	-0.532178255124155	0.454	0.639	3.81356e-58
Ndufa8	3.50911e-62	-0.565288162737437	0.181	0.361	8.30467e-58
Dynll1	4.06762e-62	-0.529748511493678	0.501	0.675	9.62644e-58
Cyb5a	4.36189e-62	-0.487448405667792	0.384	0.583	1.03229e-57
Sec61g	5.57905e-62	-0.532720704292037	0.569	0.727	1.32034e-58
Psap	6.54203e-62	-0.511193906991708	0.467	0.659	1.54824e-57
Calca	9.74549e-62	114799411859747	0.1	0.013	2.30637e-57
Prkar1a	1.03418e-61	0.675091476238633	0.677	0.585	2.44749e-58
Ctsa	1.23768e-61	-0.598811623690287	0.194	0.375	2.9291e-57
Churc1	1.5579e-61	-0.607758369389407	0.177	0.352	3.68693e-58
Uba52	1.64268e-61	-0.482650560417438	0.735	0.839	3.88757e-57
Gng5	1.66218e-61	-0.469190854601277	0.58	0.744	3.9337e-57
Cox17	3.01755e-62	-0.581331929742862	0.371	0.555	7.14134e-58
Tfip11	4.49514e-61	0.589711334471527	0.157	0.043	1.06382e-56
1500009L16Rik	6.18811e-61	-0.689983624665615	0.068	0.206	1.46448e-56
Avpi1	7.57291e-61	0.939949445075711	0.465	0.317	1.7922e-56
Hk2	8.69742e-61	0.845957027812553	0.346	0.187	2.05833e-56
Eif5	1.26907e-60	0.640803924733065	0.64	0.514	3.00339e-57
Commd7	1.63187e-60	-0.576728156700708	0.135	0.3	3.86198e-56
Eno1	1.69355e-60	-0.584931003269945	0.327	0.513	4.00795e-56
Paxbp1	1.96567e-60	0.798735691247891	0.334	0.179	4.65195e-56
Mrps16	1.98973e-60	-0.607373049095245	0.173	0.345	4.70889e-57
Sik1	3.25905e-60	0.650733668031031	0.335	0.173	7.71288e-56
Lsm4	3.44904e-60	-0.595276317464611	0.289	0.473	8.16251e-56
Ptpn6	5.33941e-60	-0.602612393290133	0.181	0.356	1.26363e-55
Tppp3	1.1509e-59	-0.690947034365036	0.037	0.158	2.72372e-55
Tgfb1	1.27496e-59	0.745305246420167	0.46	0.305	3.01732e-55
Mrps21	1.30164e-59	-0.587958818606072	0.243	0.424	3.08047e-55
Rplp0	1.45235e-59	-0.38772690866676	0.969	0.98	3.43713e-55
Ifi209	5.34642e-61	-0.593422596182197	0.092	0.24	1.26528e-54
Calm3	6.00868e-59	-0.598888846916989	0.272	0.455	1.42201e-54
Psenen	6.96571e-59	-0.526004961139662	0.449	0.627	1.64851e-54
Fkbp3	1.27241e-58	-0.570023633779809	0.428	0.605	3.01128e-54
Lats2	5.6023e-58	0.681891120460183	0.352	0.195	1.32584e-53
Snapc5	6.13573e-58	-0.57538346478749	0.126	0.285	1.45208e-53
Cish	6.90668e-59	0.740902878671163	0.452	0.288	1.63453e-53
Gpsm3	1.39439e-57	-0.529662691008809	0.384	0.573	3.29997e-53
Tln1	2.66256e-57	-0.50458477757107	0.516	0.687	6.30122e-53
AI413582	5.11067e-57	-0.586851608833323	0.095	0.241	1.20949e-52
Sptssa	6.89582e-57	-0.502304322462506	0.38	0.576	1.63196e-52
Ndufa1	1.93681e-56	-0.720688692607908	0.388	0.562	4.58365e-52
Kpna1	2.59919e-56	0.745122285472645	0.297	0.149	6.15124e-53
Ccr5	4.14828e-56	0.711318355350439	0.144	0.039	9.81732e-52
Npnt	5.34131e-56	0.935740887861477	0.272	0.135	1.26407e-51
Txnrd1	6.91755e-56	0.72629885539205	0.332	0.181	1.63711e-51
Lsm7	8.09389e-56	-0.592146461373224	0.134	0.289	1.9155e-51
Smdt1	1.66072e-55	-0.532337055378964	0.381	0.563	3.93026e-51
Ssr4	1.80721e-55	-0.518532019908011	0.454	0.633	4.27693e-51
Ndufb11	1.90958e-55	-0.510323397792711	0.437	0.619	4.51921e-51
Ndufb7	2.54894e-55	-0.528226462289127	0.42	0.596	6.03232e-51
Cox4i1	3.79916e-55	-0.390119689789977	0.771	0.874	8.9911e-51
Impdh2	5.95841e-55	0.808660863505624	0.275	0.134	1.41012e-51
Prrc2c	1.24873e-54	0.52390474876289	0.789	0.711	2.95525e-50
Foxo1	1.61318e-54	0.702722653191004	0.386	0.23	3.81776e-50
Ndufb8	2.56285e-56	-0.539443444934877	0.293	0.471	6.06523e-50
Arpc4	4.4124e-54	-0.532040578198259	0.391	0.568	1.04424e-49
Atp5mpl	5.56779e-54	-0.51324761048169	0.447	0.619	1.31767e-49
Rinl	7.2639e-54	-0.479854071681121	0.469	0.656	1.71908e-49
Atp5h	8.84434e-54	-0.431551903868335	0.655	0.788	2.0931e-49
Map2k3	1.23492e-53	0.684630679550476	0.267	0.129	2.92256e-49
Spcs2	1.34154e-53	-0.48322066233125	0.614	0.755	3.17488e-49
Cmtm7	1.43431e-53	-0.528084060744022	0.332	0.514	3.39444e-49
Mrps24	1.79302e-53	-0.566372515882122	0.242	0.415	4.24336e-49
Psmb3	1.79823e-53	-0.508228920555958	0.466	0.635	4.25569e-49
Srp14	4.18193e-53	-0.53826815806001	0.379	0.554	9.89695e-49
Ndufb9	4.9598e-53	-0.534945226062918	0.298	0.476	1.17379e-49
Itgav	5.09685e-53	0.884204285493614	0.25	0.115	1.20622e-48
Atp5k	5.50235e-53	-0.546534097488145	0.33	0.511	1.30219e-48
Grap2	6.54835e-53	0.813967432930087	0.511	0.354	1.54973e-48
Mast4	8.69451e-53	0.818285192701248	0.23	0.1	2.05764e-48
Pdlim1	8.82838e-53	0.81635034947324	0.402	0.255	2.08932e-48
Ndufb3	9.62138e-53	-0.540565095616568	0.197	0.366	2.277e-48
Ndufc2	9.62475e-53	-0.538250758235739	0.2	0.369	2.27779e-50
Pgls	1.53379e-52	-0.535785347096748	0.226	0.398	3.62986e-48
Il23r	2.38314e-52	0.764802614356241	0.486	0.314	5.63993e-48
Vps28	4.22925e-52	-0.550431539212981	0.379	0.553	1.00089e-47
Rnf187	7.8336e-52	-0.562004265676336	0.237	0.409	1.8539e-47
Ndufb10	7.87015e-52	-0.524668960035905	0.324	0.504	1.86255e-47
Coa3	9.73678e-52	-0.548038077230754	0.147	0.302	2.30431e-47
Tma7	1.14942e-51	-0.45249904446529	0.571	0.725	2.72021e-47
Tinf2	1.25581e-51	0.523632157190369	0.134	0.035	2.97201e-47
Stat5b	3.03253e-51	0.799193958112427	0.304	0.161	7.17678e-47
Ssna1	3.09068e-51	-0.537461406451483	0.192	0.359	7.31441e-47
Neat1	3.6962e-51	0.786061531602047	0.455	0.308	8.74742e-47
Ssbp4	4.24626e-51	-0.55822623338075	0.182	0.342	1.00492e-47
Capns1	4.52178e-51	-0.51554552304357	0.416	0.591	1.07012e-46
Ctsd	4.93244e-51	-0.505168465827415	0.378	0.557	1.16731e-46
Vsir	6.8101e-51	-0.512141521742253	0.238	0.415	1.61168e-46
Selenow	1.4059e-50	-0.476489840185938	0.527	0.685	3.32721e-46
Igf1r	1.44109e-50	0.913118294468852	0.515	0.36	3.41049e-46
Slc25a4	1.50986e-50	-0.589155718745205	0.29	0.457	3.57324e-46
March2	1.7262e-50	-0.517375111750668	0.181	0.347	4.08522e-46
Tns4	3.52738e-50	-0.526008107341665	0.084	0.218	8.3479e-46
Selplg	4.88241e-50	-0.381130519604894	0.708	0.852	1.15547e-45
Ciao2a	4.92533e-50	-0.526566057935665	0.19	0.355	1.16563e-45
Rnf166	7.04935e-50	-0.529458154621635	0.221	0.39	1.6683e-45
Bin2	7.05391e-50	-0.501947651874287	0.252	0.429	1.66938e-45
Hmgb1	9.00563e-50	-0.387994689602537	0.722	0.844	2.13127e-45
Fam173a	9.39677e-50	-0.54433769876137	0.16	0.318	2.22384e-45
Chd4	1.56466e-49	0.666742723960822	0.649	0.549	3.70293e-45
Atp5g1	1.78178e-49	-0.496777237413558	0.405	0.579	4.21675e-45
Twf2	1.9541e-49	-0.512180649283375	0.136	0.29	4.62457e-45
Sipa1l1	2.00771e-50	0.743403435940328	0.303	0.162	4.75146e-45
Gimap9	2.46087e-49	-0.516854231554195	0.129	0.28	5.8239e-45
Trgv2	3.15076e-49	-0.672239386528805	0.233	0.396	7.45659e-45
Rnaseh2c	3.2163e-49	-0.556956915159583	0.193	0.354	7.6117e-45
Mettl23	3.22455e-49	-0.500543824176726	0.267	0.442	7.63122e-45
Sp100	3.49626e-49	-0.493121149209951	0.28	0.458	8.27424e-45
Tomm6	1.02412e-48	-0.49625934203035	0.408	0.585	2.42367e-44
Stk4	1.26457e-48	0.756667350943154	0.526	0.399	2.99272e-44
1810037I17Rik	2.65383e-48	-0.489344742275797	0.309	0.486	6.28056e-44
Oaz1	3.0133e-48	-0.317199015721871	0.899	0.948	7.13127e-44
Fas	3.09297e-48	0.680088276693848	0.159	0.054	7.31982e-44
Sgip1	3.50805e-48	0.669191440082902	0.1	0.019	8.30214e-44
Psma7	4.19178e-48	-0.465056649316494	0.445	0.618	9.92027e-44
Ranbp2	1.08264e-47	0.828007301707255	0.394	0.247	2.56217e-43
Spcs1	2.09954e-47	-0.50890227204538	0.342	0.514	4.96876e-43
Gpr65	2.12185e-49	0.813001911375592	0.413	0.274	5.02157e-43
Rplp2	3.00471e-48	-0.298285773315166	0.972	0.986	7.11094e-43
Gng2	3.47517e-47	-0.514251070395612	0.265	0.436	8.22433e-43
Arf4	3.75686e-47	0.537294313020861	0.63	0.501	8.89099e-43
Dnajc15	3.75744e-47	-0.565836369027143	0.151	0.299	8.89236e-43
Tprgl	3.97053e-47	-0.515328896989166	0.361	0.529	9.39666e-43
Eid1	5.52056e-47	-0.554564864601586	0.189	0.347	1.3065e-42
Mrpl18	7.49493e-47	-0.49989479301102	0.172	0.327	1.77375e-42
Ifi206	8.56692e-47	-0.504209578392033	0.069	0.192	2.02745e-44
Smco4	1.15526e-47	-0.518779275514165	0.174	0.329	2.73404e-42
Nfil3	1.74055e-46	0.606032389907501	0.382	0.233	4.11919e-42
Sash3	1.86516e-46	-0.490807615989845	0.11	0.249	4.41409e-42
Abhd17a	3.23049e-46	-0.505024522858893	0.169	0.323	7.64528e-44
Rom1	3.23851e-46	-0.478828059336583	0.032	0.132	7.66426e-42
Fkbp1a	3.67531e-46	-0.449106190383211	0.453	0.626	8.69798e-42
Ier5l	4.43344e-46	0.601361076990424	0.111	0.025	1.04922e-41
Nab1	7.98496e-46	0.608183511936796	0.235	0.109	1.88972e-42
Fgl2	1.15668e-45	-0.468125851484964	0.239	0.413	2.73741e-41
Cd3g	1.21891e-45	-0.363285060737474	0.874	0.939	2.88468e-41
Sri	1.35928e-46	-0.469418663079558	0.405	0.578	3.21687e-41
Tbca	1.38468e-45	-0.482027638759413	0.376	0.55	3.27698e-41
Gpi1	1.47589e-45	-0.494916422738684	0.331	0.5	3.49284e-41
Dbi	2.55995e-45	-0.480181628083775	0.198	0.356	6.05837e-42
Lsm6	2.56243e-45	-0.540699173676232	0.183	0.334	6.06424e-41
Calm1	2.73751e-45	-0.272475996248184	0.893	0.942	6.4786e-42
Rhog	3.56396e-45	0.674749474864027	0.483	0.354	8.43447e-42
Hivep2	3.7692e-45	0.705333176018342	0.398	0.247	8.92018e-41
Eif3k	4.39484e-46	-0.462516831347023	0.459	0.622	1.04008e-40
Ar	4.78853e-45	0.895851260512574	0.341	0.202	1.13325e-40
Zswim6	8.24361e-45	0.790112330103456	0.255	0.126	1.95093e-40
Tomm5	8.7449e-45	-0.498358744247088	0.227	0.39	2.06957e-40
Rtraf	9.56556e-45	-0.487499398192745	0.316	0.486	2.26379e-40
Tmem71	9.64551e-45	-0.517346834814816	0.133	0.276	2.28271e-40
Mrps5	1.47663e-44	-0.528018113736255	0.189	0.347	3.4946e-41
Cebpb	1.90865e-44	0.715006040990378	0.459	0.312	4.517e-41
Taf10	2.08982e-44	-0.486207000079517	0.367	0.535	4.94577e-40
Dpy30	2.43295e-44	-0.491866891977797	0.117	0.256	5.75782e-40
B4galt1	3.51058e-44	0.629828370362671	0.375	0.233	8.30813e-40
Mrpl42	3.56319e-44	-0.503075356731552	0.104	0.237	8.43265e-41
Reep5	3.69281e-44	-0.473295400927713	0.434	0.596	8.73942e-40
Gng10	4.43184e-44	-0.536538689581045	0.135	0.276	1.04884e-39
Cib1	4.9957e-44	-0.511845753560649	0.129	0.27	1.18228e-39
Rex1bd	5.27116e-44	-0.517474623807576	0.176	0.327	1.24747e-39
Gmfg	5.33763e-44	-0.420894448415222	0.637	0.763	1.2632e-39
Cbarp	5.89915e-44	0.4942933762475	0.134	0.04	1.39609e-39
Bcl2l1	7.18447e-44	0.581096598341094	0.16	0.057	1.70028e-39
Tmem134	9.5318e-44	-0.512602022473117	0.217	0.375	2.2558e-39
Tut4	9.56411e-44	0.631041893672442	0.54	0.404	2.26344e-39
Swi5	1.4215e-44	-0.499694965424995	0.248	0.407	3.36413e-39
Psmb1	1.58491e-43	-0.443044249948426	0.499	0.65	3.75086e-39
Cbx3	1.93596e-43	-0.477608733786568	0.263	0.432	4.58163e-39
Por	1.95723e-43	0.620555787126653	0.208	0.092	4.63198e-39
Card19	4.39209e-43	-0.513151800113676	0.211	0.37	1.03943e-38
Tnfaip8	5.90862e-43	0.67563663233556	0.551	0.436	1.39833e-38
Vgll4	6.15282e-43	0.632939652790288	0.384	0.246	1.45613e-39
Hmgb2	6.29239e-43	-0.46710965669269	0.554	0.704	1.48916e-38
Malat1	7.41739e-43	0.392600825347412	1	0.997	1.7554e-38
Elk3	8.55166e-43	-0.509125320975219	0.14	0.281	2.02384e-39
Fbxo11	9.47255e-43	0.737939731477744	0.274	0.144	2.24177e-38
Cd226	9.80597e-43	-0.507793359134839	0.311	0.479	2.32068e-38
Lpar6	1.11753e-42	-0.503770781130424	0.085	0.21	2.64475e-38
Eif4e	1.18271e-42	0.671038124267376	0.358	0.223	2.79899e-38
Esd	1.2236e-42	-0.50588874131854	0.198	0.35	2.89578e-38
Hivep1	1.22507e-42	0.554673048594575	0.203	0.088	2.89924e-38
Arpc5l	1.57184e-42	-0.516628297829627	0.213	0.366	3.71991e-38
Zyx	2.70168e-42	-0.514299002732896	0.212	0.37	6.39379e-39
Lxn	4.55664e-42	-0.466097741376103	0.068	0.184	1.07837e-37
Rer1	5.06103e-42	-0.481982451811159	0.284	0.446	1.19774e-37
Zmat5	5.22854e-43	-0.49462395103049	0.103	0.232	1.23739e-37
Tmem167	6.90184e-42	-0.466347195906428	0.317	0.488	1.63339e-37
Limd2	7.25516e-42	-0.437899437205781	0.436	0.605	1.71701e-37
Snrpe	9.55295e-42	-0.437405369498303	0.473	0.628	2.2608e-37
Rnh1	1.30453e-41	-0.485050734554532	0.236	0.396	3.0873e-37
Mrpl34	1.4921e-42	-0.496851031254001	0.125	0.26	3.5312e-37
Mrps15	1.82022e-41	-0.498282509595239	0.12	0.254	4.30773e-37
Anxa1	1.84625e-41	-0.582961735246914	0.103	0.23	4.36934e-37
Braf	2.29371e-41	0.646497455087912	0.2	0.086	5.42829e-37
Mrps33	3.04889e-41	-0.514171624506483	0.214	0.367	7.21551e-37
Homer1	6.26223e-41	0.636259098928316	0.126	0.038	1.48202e-36
H2afz	6.38423e-41	107699706857278	0.74	0.748	1.51089e-36
Cap1	7.74039e-41	-0.4889346520781	0.303	0.462	1.83184e-36
Ndufs3	8.22492e-41	-0.491347712596791	0.179	0.329	1.94651e-36
Ndufc1	1.13437e-40	-0.530610589225461	0.21	0.361	2.6846e-37
Tubb5	1.20291e-40	-0.452946684776789	0.289	0.455	2.84682e-36
Ndufb4	1.30214e-40	-0.498523749782266	0.203	0.355	3.08165e-36
Dbnl	1.56733e-40	-0.463616168166832	0.19	0.341	3.70924e-36
Man1a	1.83214e-40	0.894721376671102	0.355	0.221	4.33595e-36
Echs1	2.12376e-40	-0.478389337720867	0.076	0.191	5.02609e-36
Bcl3	3.90442e-40	0.483691210239193	0.133	0.042	9.24019e-36
Uqcr10	4.08858e-40	-0.452259630769591	0.376	0.54	9.67603e-36
Tcrg-C2	4.27287e-40	-0.634873705801297	0.33	0.479	1.01122e-35
Atp5o	5.13481e-40	-0.463351326558912	0.353	0.517	1.2152e-35
Apbb1ip	5.41565e-40	-0.400857461188672	0.357	0.537	1.28167e-35
Hsp90ab1	6.20182e-40	0.788506097339234	0.942	0.944	1.46772e-35
Anapc13	8.0447e-40	-0.517420085244557	0.144	0.28	1.90386e-35
Mtcl1	9.62031e-40	0.554423773164539	0.136	0.044	2.27674e-35
Rasa2	9.64835e-40	0.564000101386705	0.353	0.214	2.28338e-35
Uqcrh	1.0956e-39	-0.373683418702088	0.727	0.822	2.59285e-35
Riox2	1.12423e-39	-0.456751035215679	0.133	0.272	2.66061e-35
Park7	2.15255e-39	-0.403023453181979	0.474	0.644	5.09422e-35
Wdr83os	2.57214e-39	-0.506996722798425	0.221	0.37	6.08723e-35
Arih2	3.06416e-39	0.578986190484693	0.223	0.106	7.25164e-36
Cyth1	3.67718e-39	0.558409528421606	0.44	0.3	8.70242e-35
Tmco1	4.095e-39	-0.50973102050276	0.205	0.353	9.69123e-35
Stx6	4.34784e-39	0.555646448436694	0.223	0.107	1.02896e-34
Tmem208	4.90579e-39	-0.493219128004739	0.168	0.31	1.161e-35
Mndal	5.8907e-39	-0.477120786038167	0.275	0.442	1.39409e-34
Ift20	6.34585e-40	-0.486172832960348	0.161	0.302	1.50181e-34
Tmem123	8.3135e-39	0.567201815128187	0.446	0.314	1.96747e-34
Fam89b	9.47449e-39	-0.476753231903235	0.106	0.231	2.24223e-34
Jaml	9.93056e-39	-0.402504375411361	0.425	0.596	2.35017e-34
Slc25a11	1.01438e-38	-0.481807655281269	0.093	0.213	2.40063e-34
2001-09-01	1.10197e-38	-0.365623069537484	0.61	0.75	2.60793e-34
Psme1	1.22695e-38	-0.467142170946775	0.492	0.646	2.9037e-34
Idnk	1.38152e-38	-0.507798613102172	0.164	0.3	3.26951e-34
Fam189b	1.93734e-38	-0.484910378606249	0.168	0.311	4.5849e-34
Prr29	2.47255e-38	-0.475902156531842	0.042	0.139	5.85154e-34
Ptbp1	2.73512e-38	0.564428902689098	0.323	0.194	6.47295e-34
Kxd1	2.795e-38	-0.462341836456508	0.122	0.254	6.61464e-34
Atp5f1	3.20831e-38	-0.419650249756817	0.467	0.622	7.59278e-34
Rab43	3.3697e-38	0.591109324289187	0.195	0.086	7.97473e-34
Anapc11	3.4745e-38	-0.458936755537319	0.138	0.274	8.22275e-34
Tmem234	5.72412e-38	-0.438282772894163	0.348	0.511	1.35467e-33
Ivns1abp	6.36327e-38	0.608406408696208	0.313	0.183	1.50593e-33
Zbtb8os	6.79014e-38	-0.476849049717845	0.089	0.206	1.60695e-33
Pdrg1	8.2911e-39	-0.476737839665167	0.13	0.26	1.96217e-33
Uqcc3	1.09188e-37	-0.466457849312425	0.115	0.243	2.58405e-33
Ddost	1.35958e-37	-0.481156598900107	0.232	0.382	3.21757e-33
1700097N02Rik	1.60057e-37	-0.47308720268029	0.053	0.155	3.78791e-34
Kcnk1	2.28933e-37	-0.464406266130072	0.214	0.37	5.41792e-33
Hsd11b1	2.52848e-37	-0.465860014387328	0.121	0.251	5.98389e-33
Selenoh	2.9895e-37	-0.475986340933111	0.123	0.251	7.07494e-33
Elmsan1	4.65388e-37	0.687626007460775	0.277	0.154	1.10139e-32
Scand1	5.98019e-37	-0.434158795261265	0.425	0.581	1.41527e-32
Serpinb9	7.17375e-37	0.681499347826298	0.135	0.047	1.69774e-32
Pebp1	7.19187e-37	-0.446133256050143	0.344	0.505	1.70203e-32
Bnip3l	9.43451e-37	-0.441404481665031	0.281	0.44	2.23277e-33
Mrpl33	1.02993e-36	-0.445158117122577	0.413	0.566	2.43742e-33
Tbcb	1.09796e-36	-0.458947787594039	0.231	0.384	2.59843e-32
Ostc	1.46849e-36	-0.47173220326281	0.321	0.474	3.47534e-32
Tiam1	2.01038e-36	0.599884250275096	0.204	0.095	4.75777e-32
Mat2b	2.10633e-36	-0.469897389245752	0.213	0.361	4.98484e-32
Ahcyl2	2.26469e-36	0.739788317705482	0.41	0.283	5.35961e-32
Ndufs8	2.43067e-36	-0.473881832466562	0.14	0.272	5.75242e-32
Dhrs7	2.58322e-36	-0.478216129542326	0.118	0.243	6.11344e-32
Tshz1	3.20598e-36	0.597602024580541	0.299	0.172	7.58727e-32
Slc16a10	7.23444e-36	0.832282554163267	0.161	0.063	1.7121e-31
Rwdd1	7.71059e-36	-0.418958455021194	0.353	0.517	1.82479e-31
Arf5	7.94882e-36	-0.387602855586768	0.552	0.7	1.88117e-31
Hnrnpc	8.16247e-36	0.463091431264393	0.657	0.553	1.93173e-31
Eif3h	8.28566e-36	-0.378371831910091	0.624	0.749	1.96088e-31
Bst2	2.76962e-36	-0.546482375817765	0.141	0.27	6.55457e-32
Btf3	2.93117e-35	-0.349584801965917	0.712	0.816	6.93691e-31
Ifngr1	3.72738e-35	0.430519896778171	0.732	0.619	8.82123e-31
Plaat3	4.37007e-35	-0.474175680973478	0.161	0.294	1.03422e-30
Coq10b	5.00837e-35	0.61598036073647	0.389	0.26	1.18528e-30
Arl6ip4	6.12399e-35	-0.444668487897766	0.095	0.211	1.4493e-31
3830406C13Rik	1.0728e-34	-0.459416743906059	0.09	0.204	2.53889e-30
Glrx2	1.24359e-35	-0.454914145578682	0.107	0.227	2.94308e-30
Purb	1.32537e-34	0.639398563854335	0.524	0.419	3.13662e-30
Eif4ebp1	1.37396e-35	-0.403505211872525	0.069	0.176	3.25161e-30
Micos13	1.41838e-34	-0.46186494318945	0.259	0.409	3.35675e-30
Abracl	1.45953e-34	-0.433907819158303	0.418	0.57	3.45411e-30
Anapc16	1.61877e-34	-0.45099287094903	0.124	0.249	3.83099e-30
Ndufa6	1.9046e-34	-0.425957772098476	0.378	0.534	4.50743e-30
Uqcrb	3.12927e-35	-0.402294599872747	0.434	0.59	7.40574e-30
Dmac1	3.73959e-34	-0.471600357216522	0.095	0.209	8.85012e-30
Ssu72	3.8207e-34	-0.456727631871023	0.221	0.364	9.04206e-30
Ap1s2	4.23088e-34	-0.481168415698043	0.138	0.266	1.00128e-29
Ndufa2	5.05767e-35	-0.414116778472029	0.456	0.612	1.19695e-29
Sp110	5.06432e-34	-0.47948700665358	0.125	0.249	1.19852e-30
Atp5g3	5.26643e-34	-0.440126964434794	0.413	0.564	1.24635e-29
Dpm3	6.18607e-34	-0.44839945212116	0.273	0.424	1.464e-29
Pnkd	6.25303e-34	-0.434078616982979	0.095	0.211	1.47984e-29
Il27ra	8.34878e-34	-0.466275814095596	0.202	0.345	1.97582e-29
Dut	8.70033e-35	-0.445234576222446	0.111	0.231	2.05902e-29
Wbp1	8.89804e-34	-0.4739155009398	0.113	0.234	2.10581e-29
Eef1b2	9.11266e-34	-0.312596784676261	0.819	0.888	2.1566e-29
Akr1a1	1.48031e-33	-0.444958839658835	0.308	0.462	3.5033e-29
Ebp	1.5474e-33	-0.444173792324787	0.177	0.314	3.66207e-29
Gabpb1	1.5573e-34	0.650240769312791	0.201	0.097	3.6855e-29
Mien1	1.61596e-33	-0.456283407933118	0.275	0.422	3.82433e-30
Cd79b	1.84101e-33	-0.487249117880956	0.126	0.251	4.35695e-29
Dnajc19	1.89891e-33	-0.477522373235371	0.152	0.281	4.49397e-29
Gstp1	1.96729e-34	-0.517813878738886	0.126	0.25	4.65578e-29
Polr2f	2.09977e-33	-0.456626390803001	0.187	0.325	4.96932e-29
Cisd1	2.12527e-34	-0.454523516351047	0.098	0.212	5.02966e-29
Atp5md	2.15694e-34	0.946974146177696	0.647	0.615	5.10462e-29
Cenpx	2.25162e-33	-0.474929470096648	0.163	0.292	5.32869e-29
Acaa1a	2.44843e-33	-0.455620475560239	0.108	0.225	5.79446e-29
Vdac2	2.46984e-33	-0.453377003405648	0.323	0.473	5.84512e-29
Sytl1	3.53324e-33	-0.44035156992884	0.086	0.197	8.36176e-29
Psmd8	3.6868e-34	-0.472368073742574	0.351	0.494	8.72518e-29
Ywhah	4.37153e-33	-0.408198382199706	0.376	0.538	1.03457e-28
Cnp	5.77915e-33	-0.441100965589122	0.174	0.312	1.36769e-28
Bik	7.64001e-33	-0.431540935166388	0.064	0.166	1.80809e-28
Dynlrb1	1.10673e-32	-0.451610041324812	0.285	0.433	2.61918e-28
Ndufa11	1.20104e-32	-0.428470371823048	0.261	0.409	2.84238e-28
Prelid1	1.41024e-32	-0.432529214423798	0.37	0.522	3.33747e-28
Kbtbd11	1.4486e-32	0.592581791284534	0.273	0.156	3.42827e-28
Slc50a1	1.54296e-32	-0.449410327653281	0.165	0.296	3.65156e-29
Ptpn22	1.60158e-32	0.719891004693848	0.473	0.351	3.79031e-28
Mrps36	1.81479e-32	-0.442903875319665	0.113	0.231	4.29489e-28
Tap1	2.09046e-32	-0.450228820337717	0.13	0.252	4.94727e-28
Mrpl36	2.26491e-32	-0.442741232408654	0.126	0.248	5.36014e-28
Pstk	2.31522e-32	-0.438000462353684	0.091	0.203	5.47919e-28
H1f0	2.59602e-32	-0.460216719204947	0.067	0.169	6.14374e-28
Mrps14	2.88796e-32	-0.46140824565043	0.244	0.386	6.83464e-28
Gimap5	3.01432e-32	-0.477837133394326	0.142	0.268	7.13369e-28
Itgb1bp1	3.06411e-32	-0.436090236233149	0.085	0.193	7.25151e-28
Anxa6	3.20926e-32	-0.387466282821924	0.481	0.63	7.59503e-28
Kmt2e	3.35484e-32	0.456817020185063	0.652	0.558	7.93955e-28
Ccnl1	3.59978e-33	0.538280565809065	0.482	0.358	8.51923e-28
Cnnm2	4.4618e-32	0.546119428541069	0.131	0.047	1.05593e-27
Tgoln1	4.89901e-32	0.542308948280061	0.388	0.266	1.1594e-28
Lysmd2	5.91555e-32	-0.452780011808444	0.112	0.23	1.39997e-27
Cd37	6.64479e-32	-0.384643025895094	0.466	0.613	1.57256e-27
Gtf3a	8.12555e-33	-0.422856499826354	0.083	0.191	1.92299e-27
Fkbp8	8.84614e-32	-0.441964752420403	0.209	0.349	2.09353e-27
Rgs19	8.8645e-32	-0.438348444563718	0.098	0.211	2.09787e-27
Rp9	1.25714e-31	-0.434857748536705	0.278	0.428	2.97514e-27
Polr2g	1.34112e-32	-0.41406389000614	0.141	0.268	3.1739e-27
Cope	1.38477e-31	-0.445422165545156	0.234	0.375	3.2772e-27
Ndufv2	2.46912e-31	-0.416276908932263	0.176	0.312	5.84341e-27
Tecr	2.65369e-32	-0.448998033495341	0.308	0.455	6.28021e-27
Psma4	2.88429e-31	-0.435015606416553	0.262	0.407	6.82595e-27
Sfpq	3.30742e-31	0.502055866527404	0.586	0.478	7.82733e-27
Dguok	3.70326e-31	-0.448016851190212	0.09	0.198	8.76413e-27
Pycr2	4.43638e-31	-0.432013936354289	0.112	0.23	1.04991e-27
Pkib	4.53542e-31	-0.411092428089483	0.036	0.12	1.07335e-26
Rabgef1	4.72785e-31	0.471701001371571	0.132	0.048	1.11889e-26
0610012G03Rik	5.37626e-31	-0.438062632733976	0.13	0.251	1.27235e-26
Svbp	5.6978e-31	-0.442865023692582	0.117	0.233	1.34844e-26
Pfdn5	5.7984e-31	-0.336740775087865	0.673	0.806	1.37225e-26
Ebpl	5.98634e-31	-0.443452161383977	0.086	0.193	1.41673e-26
Lbh	8.05603e-31	-0.428106269055921	0.119	0.237	1.90654e-26
Slc25a24	8.42739e-31	-0.415943493929277	0.128	0.251	1.99443e-28
Ndufb5	8.52743e-31	-0.429843051071532	0.292	0.436	2.0181e-26
Cnpy2	9.94859e-31	-0.41086379362567	0.117	0.237	2.35443e-26
Rcor1	1.08377e-30	0.566415192562266	0.338	0.217	2.56486e-26
Ldha	1.14556e-30	-0.35308636541377	0.577	0.715	2.71109e-26
S1pr4	1.48172e-30	-0.442514688807449	0.167	0.3	3.50664e-26
Bach2	1.72187e-30	0.831927946414628	0.173	0.078	4.07497e-26
Acat1	2.14811e-30	-0.436623365324219	0.189	0.324	5.08373e-26
Emg1	2.9093e-31	-0.421997764694135	0.299	0.448	6.88516e-26
Eea1	3.08958e-30	0.607858263194418	0.218	0.114	7.3118e-26
Aurkaip1	3.74075e-30	-0.429008697874971	0.238	0.378	8.85286e-26
Cdc42se1	3.91287e-30	-0.428890736728633	0.329	0.478	9.2602e-26
Oga	4.17393e-30	0.606875066096498	0.427	0.302	9.87803e-26
Selenof	4.25507e-30	-0.415206563427464	0.428	0.571	1.00701e-25
Chmp2a	4.2758e-30	-0.447818334851817	0.294	0.442	1.01191e-25
Ppp1r14c	4.35624e-30	0.683245061529178	0.293	0.179	1.03095e-26
Nsd3	4.47102e-30	0.597780070678908	0.555	0.453	1.05811e-25
Abcb1b	5.02917e-30	0.722144416229682	0.121	0.042	1.1902e-25
Bad	6.97797e-30	-0.394587483796421	0.061	0.157	1.65141e-26
Commd3	7.19164e-30	-0.409897757504952	0.099	0.21	1.70197e-25
Smim3	7.98069e-30	0.513248970196313	0.16	0.069	1.88871e-25
Slc23a2	8.00958e-30	0.626642263439064	0.18	0.084	1.89555e-25
Mitd1	8.42624e-30	-0.434640185275691	0.081	0.185	1.99415e-25
Ola1	9.63377e-30	-0.404176169860084	0.14	0.264	2.27993e-25
B3gat3	1.14641e-29	-0.412741271402336	0.12	0.239	2.71309e-25
Klk8	1.22435e-29	-0.444597537528909	0.298	0.441	2.89755e-25
Cmc1	1.26045e-29	-0.410806231031579	0.082	0.187	2.98299e-25
Sdc1	1.40995e-29	0.57287161879024	0.193	0.094	3.33679e-25
Arl5b	1.46812e-30	0.597725448250686	0.161	0.07	3.47446e-26
Mdp1	1.48604e-29	-0.417665854374142	0.119	0.234	3.51687e-25
H2afj	1.49134e-30	-0.448837048774476	0.391	0.529	3.5294e-25
Bax	1.58124e-30	-0.450114445893123	0.305	0.448	3.74216e-25
0610010K14Rik	1.632e-30	-0.415901990675835	0.131	0.251	3.86229e-25
Lamtor5	1.65754e-29	-0.417690049570317	0.183	0.315	3.92274e-26
Hspa4	1.79057e-30	0.512120422135524	0.433	0.317	4.23756e-25
Fth1	1.92304e-29	171647685566247	0.886	0.934	4.55107e-25
Myo1f	2.52784e-29	-0.429808036961789	0.166	0.299	5.98239e-25
Rbx1	2.61488e-29	-0.386044654620607	0.459	0.606	6.18838e-25
Rhoa	2.73647e-29	-0.323523690863348	0.715	0.824	6.47614e-25
Lsm5	2.84628e-29	-0.427184302611334	0.218	0.353	6.73601e-25
Galnt2	3.40264e-29	0.551479275379339	0.323	0.207	8.0527e-25
Tmed3	6.57477e-29	-0.417331949395489	0.104	0.215	1.55598e-24
2310009A05Rik	6.59041e-29	-0.407841901960909	0.07	0.169	1.55969e-24
Lrrc8d	6.88959e-29	0.517166031094175	0.141	0.057	1.63049e-24
Pstpip1	8.08628e-29	-0.416966628681694	0.165	0.292	1.9137e-24
Commd6	1.48415e-28	-0.412592035401791	0.102	0.212	3.51239e-24
Snrpd2	1.71318e-28	-0.404364392242876	0.369	0.515	4.05441e-24
Tap2	1.85843e-28	-0.43745850665928	0.191	0.322	4.39816e-24
Tnfrsf1a	2.12888e-28	0.53870485477154	0.204	0.104	5.0382e-24
Pfdn1	2.20009e-28	-0.432615327172362	0.201	0.333	5.20674e-24
Plekhj1	2.35302e-28	-0.41566617200583	0.196	0.33	5.56867e-24
Snx2	2.39103e-28	-0.390481639777607	0.252	0.396	5.65861e-24
Mex3c	2.73989e-28	0.550764197084099	0.23	0.123	6.48422e-24
Uap1	3.28766e-28	0.558008626784426	0.181	0.088	7.78057e-24
Erg28	3.7465e-28	-0.398252831068283	0.073	0.172	8.86646e-24
Apopt1	4.74718e-28	-0.42394589030738	0.081	0.181	1.12347e-23
Traf3ip3	6.16651e-28	-0.422151564311145	0.148	0.27	1.45937e-24
Rnft1	8.66579e-28	0.571361615829293	0.222	0.119	2.05085e-23
Hadh	9.19576e-28	-0.391434582911009	0.071	0.167	2.17627e-24
Gabarapl2	1.25886e-27	-0.416974089474493	0.38	0.521	2.97922e-23
Uqcrq	1.32456e-29	-0.379571804911431	0.469	0.611	3.13471e-23
Yipf1	1.57077e-27	-0.419910070427631	0.102	0.21	3.71739e-23
Ap2s1	2.12921e-27	-0.420277990711265	0.253	0.388	5.039e-23
H2afv	2.18033e-27	-0.399780448483312	0.275	0.416	5.15997e-23
Bin1	2.32222e-27	-0.386029379979049	0.167	0.294	5.49577e-23
Eif3i	2.49791e-27	-0.404433706474991	0.354	0.496	5.91156e-23
Impa1	2.85964e-27	-0.433836746008746	0.209	0.339	6.76762e-23
Srrd	2.89687e-27	0.429543895017369	0.113	0.039	6.85572e-23
Rab11fip1	2.93235e-27	0.550866704732306	0.253	0.146	6.93969e-23
Snx20	2.94187e-27	0.601276507558269	0.338	0.226	6.96222e-23
Arih1	3.52576e-27	0.682601956975654	0.385	0.266	8.34407e-23
Ndufs6	3.83592e-27	-0.426433387244991	0.21	0.339	9.07808e-23
Snrpf	4.00429e-27	-0.379293574418931	0.433	0.586	9.47654e-23
Rab4b	4.13771e-27	-0.414147003402007	0.188	0.317	9.7923e-24
Tex261	4.20465e-27	-0.418525478103666	0.171	0.294	9.95073e-23
Surf1	4.42747e-27	-0.395698136233415	0.077	0.175	1.0478e-22
Gtf2h5	5.35949e-27	-0.429274265556347	0.239	0.373	1.26838e-22
Taf4b	6.0579e-27	0.780109978385451	0.12	0.044	1.43366e-22
Edf1	6.49607e-27	-0.368178377571714	0.504	0.632	1.53736e-22
Etfb	7.36969e-27	-0.409914023467346	0.154	0.276	1.74411e-22
Timm13	8.19486e-27	-0.394697619161998	0.356	0.499	1.93939e-22
Mir142hg	9.16754e-27	0.546847358079962	0.271	0.154	2.16959e-22
Cirbp	9.53396e-27	-0.46693623970602	0.201	0.325	2.25631e-23
Chmp5	1.51655e-26	-0.41250035078936	0.158	0.278	3.58907e-22
H2-T22	1.59805e-26	-0.39871173618235	0.145	0.265	3.78194e-23
Trp53inp1	1.65102e-26	0.639165588182069	0.24	0.136	3.9073e-22
Tomm22	2.12536e-26	-0.365301220238482	0.348	0.494	5.02988e-22
Nop53	2.16867e-26	0.536470048324619	0.495	0.393	5.13238e-22
Pdia4	2.98984e-26	-0.409399855224732	0.227	0.363	7.07576e-22
Ms4a6b	4.66929e-26	-0.463306114983511	0.198	0.325	1.10503e-21
Dctn2	8.54934e-26	-0.39307876480976	0.114	0.222	2.02329e-21
Tram1	8.56807e-26	-0.397294548311208	0.286	0.422	2.02772e-21
Sox13	8.65898e-27	-0.443792815865008	0.16	0.278	2.04923e-21
Acaa2	1.13466e-26	-0.369813708433639	0.099	0.204	2.6853e-21
Ndufa10	1.18492e-25	-0.406383282837579	0.176	0.298	2.80424e-21
Ap1s1	1.18902e-25	-0.389604223997097	0.069	0.161	2.81394e-21
Rbpj	1.19516e-26	0.729828979690429	0.412	0.311	2.82845e-21
Klf4	1.27441e-25	0.743047235134598	0.214	0.114	3.01601e-21
Rnaset2a	1.43237e-25	-0.429645774403214	0.204	0.33	3.38984e-21
Pdlim2	1.44448e-25	-0.379636630293946	0.08	0.177	3.41851e-21
Glmp	1.46037e-25	-0.395019873591257	0.147	0.265	3.45611e-21
Rassf3	1.73311e-25	0.586668097078236	0.242	0.138	4.10159e-21
Ccnd3	2.00553e-25	-0.328110991385443	0.37	0.522	4.74629e-21
Dok2	3.28531e-25	-0.392783270961189	0.195	0.323	7.77502e-21
Crmp1	3.48717e-27	-0.363950502238569	0.083	0.182	8.25275e-21
Glipr1	3.69228e-25	-0.344968356306042	0.222	0.36	8.73816e-21
Zfp52	3.77889e-26	0.479925754278602	0.171	0.081	8.94312e-21
Borcs8	3.90459e-25	-0.425348090427509	0.098	0.2	9.2406e-22
Scamp3	4.46892e-25	-0.402852124490082	0.158	0.277	1.05762e-20
Basp1	5.57038e-25	0.691937433851621	0.143	0.062	1.31829e-20
Clnk	6.42399e-25	-0.335878913545265	0.13	0.246	1.5203e-20
Sdhaf4	6.8261e-25	-0.382884636376462	0.053	0.137	1.61547e-21
Aimp1	7.22036e-25	-0.409875115268956	0.213	0.341	1.70877e-20
Fermt3	9.69932e-25	-0.41090597688931	0.268	0.401	2.29544e-20
Csrnp1	1.23032e-24	0.485677762616983	0.273	0.164	2.91167e-20
Lin54	1.48849e-25	0.411429890876843	0.113	0.041	3.52265e-20
Vamp5	1.5861e-25	-0.328229723000455	0.039	0.118	3.75367e-20
Tmem256	1.81606e-24	-0.428916063842487	0.18	0.299	4.29789e-20
Pnrc1	1.9679e-24	0.507127699079864	0.71	0.652	4.65723e-20
Wac	3.16145e-25	0.735241225705964	0.443	0.332	7.48189e-20
Atraid	3.38511e-24	-0.380588143490268	0.113	0.22	8.01121e-20
Washc3	3.95624e-24	-0.36592875784063	0.083	0.18	9.36284e-20
2810001G20Rik	3.99322e-24	-0.371454219693512	0.047	0.127	9.45035e-20
Gls	4.25517e-24	0.570572246116338	0.446	0.334	1.00703e-19
Junb	4.29435e-24	0.314105642129843	0.927	0.828	1.0163e-19
Hras	4.37393e-24	-0.385282352900223	0.09	0.189	1.03513e-19
Prdx5	5.98855e-24	-0.374916662100435	0.265	0.399	1.41725e-19
Rhof	6.24387e-24	0.5776000999059	0.255	0.154	1.47767e-20
Wnk1	7.74976e-24	0.50053700093826	0.58	0.481	1.83406e-19
Cox7a2l	8.15341e-24	-0.342554520132071	0.481	0.619	1.92959e-19
Tmem223	8.53055e-24	-0.39186131439739	0.082	0.177	2.01884e-20
Coa6	9.48592e-24	-0.358155864314547	0.047	0.126	2.24494e-19
Zbp1	9.85191e-25	-0.346600206384161	0.044	0.123	2.33155e-19
Rnasek	1.04763e-23	-0.359176332553342	0.46	0.594	2.47932e-19
Nmi	1.23641e-23	-0.422053952496481	0.147	0.26	2.9261e-19
Hacd3	1.31352e-24	0.515082888853497	0.191	0.1	3.10857e-19
Tcrg-V6	1.5258e-24	-0.541110719878635	0.087	0.183	3.61096e-20
Naa38	1.77317e-23	-0.415553855472272	0.111	0.213	4.19638e-19
Ube2j1	1.9698e-23	0.501486057883151	0.252	0.151	4.66172e-19
Bscl2	2.10714e-23	-0.380394148719187	0.113	0.219	4.98675e-19
Mrps18c	2.46834e-23	-0.39266923384059	0.139	0.248	5.84158e-19
Pold4	2.51793e-23	-0.392528803222919	0.115	0.22	5.95892e-19
Exosc5	2.54618e-24	-0.37546949124744	0.07	0.16	6.02578e-19
Cebpzos	4.09681e-23	-0.356187888693798	0.06	0.146	9.6955e-19
Eif4a1	4.78001e-23	0.430209663049007	0.623	0.546	1.13124e-18
Psip1	4.91853e-23	-0.379592194968993	0.268	0.402	1.16402e-18
C1d	4.98215e-23	-0.372458204787411	0.084	0.179	1.17908e-19
Sf3b2	5.8411e-23	-0.361896467605678	0.455	0.588	1.38235e-18
Camk4	5.9516e-23	109245111564407	0.398	0.297	1.40851e-18
Ric1	6.66794e-23	0.493584522906506	0.23	0.129	1.57803e-18
Med30	1.23486e-22	-0.386143471644403	0.114	0.217	2.92242e-18
Rgs2	1.43178e-22	0.604345432946321	0.486	0.374	3.38846e-18
Mmp25	1.46708e-22	-0.326037391447747	0.289	0.43	3.472e-18
Uqcrc2	1.56956e-22	-0.392274899280072	0.202	0.326	3.71451e-18
Trappc1	1.59257e-22	-0.353195071865775	0.065	0.153	3.76898e-18
Mtfr1l	1.8272e-22	-0.393780252125563	0.106	0.206	4.32426e-19
Ufc1	1.83107e-22	-0.386131956654925	0.213	0.334	4.33341e-18
Cdkn2d	2.01756e-23	-0.378218221598276	0.157	0.272	4.77475e-18
Igsf8	2.22084e-22	0.505968967329877	0.139	0.061	5.25585e-18
Trp53i13	2.58095e-22	-0.375953206739047	0.082	0.175	6.10808e-18
mt-Atp6	2.58173e-22	0.281706841956511	0.979	0.947	6.10993e-18
Nudt19	2.90414e-22	-0.35488632032922	0.049	0.127	6.87294e-18
Txn1	2.91104e-23	-0.265780954136573	0.468	0.607	6.88927e-18
Madd	3.0171e-22	0.459822180541145	0.323	0.214	7.14026e-18
Slc7a1	3.22184e-22	0.54923019422676	0.226	0.13	7.6248e-18
Cenpl	3.38475e-24	0.355711020111755	0.102	0.036	8.01035e-18
Agfg2	3.96433e-22	-0.357800862069667	0.052	0.133	9.38199e-18
Atp1b3	3.98891e-22	-0.390117751514532	0.406	0.537	9.44015e-18
Atpif1	5.56559e-23	-0.396386245810137	0.207	0.328	1.31715e-17
Atp6v0e	5.79202e-22	-0.318955891564299	0.555	0.688	1.37074e-17
Ywhab	6.19382e-22	-0.384373779720486	0.377	0.51	1.46583e-17
Ino80b	6.23564e-22	-0.361703450733251	0.083	0.177	1.47573e-17
Nabp2	6.43295e-23	-0.388036300253658	0.075	0.163	1.52242e-17
Cetn2	7.48989e-22	-0.412867702140775	0.178	0.293	1.77256e-17
Npc2	9.11412e-22	-0.35024161255388	0.522	0.642	2.15695e-17
Cd163l1	9.13819e-22	-0.330994456072671	0.652	0.758	2.16264e-18
Glo1	9.48151e-22	-0.360572070479768	0.107	0.208	2.24389e-17
Lncpint	1.0145e-21	0.827961602837975	0.395	0.298	2.40092e-17
Slc16a6	1.12233e-21	0.528769165436138	0.313	0.206	2.6561e-17
Cox14	1.16752e-21	-0.382266897339417	0.282	0.414	2.76306e-17
Pde3b	1.42809e-21	0.58657616672931	0.343	0.232	3.37971e-17
Zfp706	1.4942e-21	-0.342941267075354	0.326	0.462	3.53618e-17
Bloc1s1	1.68322e-21	-0.374181525747289	0.071	0.159	3.98351e-17
Nr1d2	1.70016e-21	0.47135602566516	0.181	0.093	4.0236e-17
Slc16a3	1.83716e-21	0.516509646239324	0.128	0.054	4.34783e-17
Morf4l2	1.8814e-21	0.469911562896558	0.257	0.156	4.45251e-18
Il17re	2.34419e-21	-0.367032682489763	0.142	0.254	5.54775e-17
Eef1d	2.42173e-21	-0.347559366377728	0.494	0.627	5.73127e-17
Itgb2	2.45957e-21	-0.364241821860612	0.202	0.323	5.82081e-17
Suclg1	2.48909e-21	-0.389509708950574	0.139	0.246	5.89067e-17
Sar1a	2.80934e-21	0.507412413774421	0.312	0.208	6.64859e-17
4921524J17Rik	3.21271e-21	-0.406899891696853	0.164	0.277	7.6032e-17
Pabpn1	3.28526e-21	-0.376617589897849	0.334	0.469	7.7749e-17
Ntan1	3.55695e-21	-0.363558848334031	0.158	0.271	8.41787e-17
Glud1	3.69507e-21	-0.33692495199199	0.376	0.514	8.74475e-17
Pts	4.16236e-21	-0.351988214938698	0.079	0.169	9.85064e-17
H2-M3	4.17416e-21	-0.36596637578623	0.077	0.166	9.87857e-17
Ggh	4.82823e-21	-0.367047210605601	0.098	0.196	1.14265e-18
Calr	5.34649e-21	0.433440908562112	0.712	0.645	1.2653e-17
Btaf1	5.41975e-21	0.482384154504528	0.187	0.097	1.28264e-16
Fryl	7.18189e-21	0.528246907102773	0.465	0.354	1.69967e-16
Parp8	7.72525e-22	0.585565242087821	0.185	0.097	1.82826e-16
Bcl2a1a	7.91241e-21	0.948259056541802	0.307	0.22	1.87255e-16
Il12rb1	1.10984e-20	-0.33661882954032	0.06	0.142	2.62655e-16
Samd4b	1.12819e-20	0.409881961196359	0.153	0.073	2.66997e-16
Cxcl2	1.66763e-20	207398297301907	0.112	0.044	3.94662e-16
Cxcr4	1.67811e-20	0.529439362075432	0.182	0.096	3.97142e-16
Smyd2	1.95326e-20	-0.35625628451576	0.066	0.15	4.62258e-16
Nol10	2.06339e-21	0.478916240769384	0.162	0.079	4.88323e-16
Nipal3	2.3283e-20	-0.374942635671341	0.095	0.191	5.51016e-16
Ankrd13c	2.37344e-20	0.572094811305142	0.212	0.121	5.61699e-16
Dpysl2	2.49161e-20	-0.366461680711503	0.119	0.219	5.89665e-16
Rpp21	2.51496e-21	-0.38160439984238	0.158	0.267	5.9519e-16
Rcbtb2	2.78732e-20	-0.34850164994904	0.12	0.223	6.59647e-16
Cited2	3.38277e-20	-0.251597426920854	0.298	0.438	8.00566e-16
Arap2	3.41494e-20	0.533112867046471	0.46	0.355	8.08181e-16
Sf3b5	3.66244e-20	-0.363672817332041	0.312	0.442	8.66754e-16
Gatd1	3.7673e-20	-0.349057915660385	0.065	0.148	8.91569e-17
Abhd8	4.36923e-20	-0.397308079147945	0.14	0.244	1.03402e-15
Rab19	5.15235e-20	-0.321772527869787	0.081	0.171	1.21935e-15
Nop10	5.48081e-20	-0.342831017495765	0.39	0.521	1.29709e-15
Acot7	6.05591e-20	-0.374962344024549	0.166	0.276	1.43319e-15
Smc6	6.28507e-21	-0.382702079766716	0.19	0.304	1.48743e-15
Fam129a	8.26908e-20	0.52312869520369	0.478	0.38	1.95696e-15
Rpn1	8.30156e-21	-0.364662651978234	0.176	0.29	1.96465e-15
Kcnab2	8.80258e-20	-0.346989347730195	0.095	0.189	2.08322e-15
Smap1	1.14108e-19	-0.322200989035123	0.351	0.49	2.70048e-15
Clk1	1.17616e-19	0.409377564285108	0.6	0.507	2.78349e-16
Ezr	1.44041e-19	0.575960108972339	0.571	0.503	3.40887e-15
Rrad	1.61738e-19	0.700069826346448	0.198	0.11	3.82769e-15
Pdia3	1.75605e-19	-0.349664258047348	0.664	0.768	4.15587e-16
Acads	1.85284e-19	-0.337690187716805	0.086	0.176	4.38493e-15
Sdf2l1	1.89733e-19	-0.450952708827382	0.202	0.317	4.49022e-15
Pin4	2.0829e-19	-0.361848434342812	0.126	0.227	4.92938e-15
Ncf4	2.20467e-19	-0.352919595028321	0.072	0.157	5.21758e-15
Mrpl30	2.53549e-19	-0.359480321652996	0.213	0.332	6.0005e-15
Cdip1	2.74416e-19	0.390478762135373	0.129	0.057	6.49433e-15
Nrd1	3.10015e-19	0.477049492008866	0.339	0.235	7.33681e-16
Pdap1	3.11685e-19	-0.378618898900356	0.261	0.383	7.37635e-15
Mcts1	3.41723e-19	-0.3917321466959	0.143	0.247	8.08722e-15
Dctn6	4.73869e-19	-0.331625441995726	0.108	0.205	1.12146e-14
Ece1	4.75139e-19	0.495614992218197	0.148	0.072	1.12446e-14
Add1	4.87863e-19	-0.353407379885985	0.221	0.341	1.15458e-14
Epsti1	5.0029e-19	-0.38760738187859	0.175	0.288	1.18399e-14
Slk	5.10621e-20	0.503795880604957	0.32	0.221	1.20843e-14
Higd2a	7.34775e-19	-0.346531749775972	0.236	0.358	1.73892e-14
Mrpl24	8.17402e-19	-0.372597473797337	0.178	0.289	1.93446e-14
Ier3ip1	8.81733e-19	-0.332759838061229	0.299	0.432	2.08671e-14
5830411N06Rik	9.12644e-19	0.596484826703795	0.311	0.202	2.15986e-14
Btg2	9.69571e-19	0.518614714278212	0.724	0.668	2.29459e-14
Hikeshi	9.9013e-19	-0.334118935956466	0.109	0.206	2.34324e-14
Chst12	1.00281e-18	-0.311485616802494	0.045	0.117	2.37325e-14
Ten1	1.00789e-18	-0.352272462284793	0.12	0.219	2.38526e-14
Polr2l	1.0408e-18	-0.362737621819604	0.131	0.233	2.46315e-14
Slc25a5	1.16807e-18	-0.31201739175363	0.559	0.676	2.76436e-14
Trmt61b	1.19849e-18	0.60562539839395	0.131	0.06	2.83634e-14
Ndufs2	1.85255e-18	-0.350538741977908	0.181	0.292	4.38424e-15
Sppl2b	2.00201e-18	-0.318531925457512	0.043	0.113	4.73796e-14
Arhgef1	2.13584e-18	-0.346284606925674	0.38	0.509	5.05467e-14
Mxd1	2.2869e-18	0.483226762939226	0.169	0.088	5.41218e-14
Eif4ebp2	2.31797e-18	-0.361465014324955	0.17	0.28	5.48571e-14
Ckb	2.48207e-19	-0.409833705539905	0.437	0.548	5.87407e-14
H2-Q6	3.19036e-18	0.49122878638797	0.449	0.352	7.5503e-14
Rbbp8	3.28206e-18	0.4699269630391	0.158	0.079	7.76733e-14
Ctbp1	3.32118e-18	-0.354681157238492	0.193	0.304	7.8599e-14
Tsn	3.44798e-18	-0.34674377565149	0.26	0.381	8.15999e-14
Ninj1	3.81294e-18	0.422943712124009	0.135	0.063	9.02371e-14
Stk11	4.00478e-18	0.438764848522587	0.243	0.15	9.47771e-14
Ccnt1	4.49526e-18	0.46020511828037	0.27	0.173	1.06385e-13
Ncl	4.58198e-18	0.378819647854339	0.697	0.645	1.08437e-13
Fundc2	5.01484e-18	-0.388324891247894	0.16	0.265	1.18681e-13
Leprot	5.29953e-18	-0.351986378471048	0.074	0.156	1.25419e-13
Akr1b3	5.48244e-19	-0.337658979108836	0.225	0.344	1.29748e-13
Arrdc1	6.68405e-18	-0.322709170107783	0.089	0.179	1.58185e-13
Cpm	7.20662e-18	0.894609020536737	0.244	0.156	1.70552e-13
Arhgap9	7.26584e-18	-0.350193774866139	0.172	0.282	1.71953e-13
Acvr2a	7.56643e-18	0.79636372814341	0.164	0.085	1.79067e-14
Ergic3	8.06442e-18	-0.351776406089281	0.115	0.21	1.90853e-13
Slc25a51	9.24697e-18	0.414244592126576	0.172	0.091	2.18839e-13
Rab24	9.53027e-18	-0.336424064085621	0.072	0.154	2.25543e-13
Rbis	1.04445e-17	-0.372107961696028	0.151	0.253	2.4718e-13
Clasp2	1.10674e-17	0.616585651643592	0.294	0.198	2.61921e-13
Isoc1	1.2623e-17	-0.376308512771114	0.103	0.193	2.98736e-13
Sae1	1.34305e-17	-0.346965872744164	0.128	0.226	3.17846e-13
Mrpl58	1.45816e-17	-0.348982298742464	0.092	0.181	3.45089e-13
Zranb2	1.68355e-20	-0.373732545653623	0.148	0.251	3.98429e-13
Sgf29	1.89484e-17	-0.335214113377307	0.081	0.165	4.48433e-13
Nqo2	2.49002e-17	-0.292219442275777	0.043	0.113	5.89287e-13
Rsrp1	2.64942e-17	-0.350249174500622	0.351	0.483	6.27012e-14
Aig1	2.68711e-18	0.382177702198651	0.102	0.04	6.35932e-13
Ssbp1	3.04612e-17	-0.349099417717024	0.124	0.219	7.20895e-13
Ndufaf3	3.34415e-17	-0.321197311497175	0.054	0.128	7.91426e-13
Guk1	3.55094e-17	-0.356852313771672	0.134	0.234	8.40366e-13
1300002E11Rik	3.74691e-17	-0.347682128910715	0.066	0.144	8.86743e-13
Pqlc3	4.22007e-17	-0.313976520533746	0.052	0.125	9.98722e-13
Srek1ip1	4.33724e-17	-0.346586756866827	0.061	0.137	1.02645e-12
Arhgdia	5.21221e-17	-0.313699650253309	0.496	0.619	1.23352e-12
Josd2	5.22489e-17	-0.361346041646259	0.083	0.166	1.23652e-12
Idh3b	6.41584e-17	-0.344146963288882	0.164	0.27	1.51837e-12
Hddc2	6.50586e-17	-0.312349255533475	0.041	0.108	1.53968e-12
Smim11	6.59102e-17	-0.339862550420929	0.168	0.274	1.55983e-14
Irf2	6.81729e-17	-0.339449169853309	0.254	0.376	1.61338e-12
Prdx1	6.85551e-17	-0.322161856715947	0.533	0.645	1.62243e-12
Lrrc25	9.45765e-17	-0.304707967901437	0.054	0.128	2.23825e-12
Taf12	1.07588e-16	-0.332854783953631	0.094	0.182	2.54618e-12
Emc2	1.14952e-16	-0.355919558390588	0.117	0.21	2.72046e-12
Hcfc1r1	1.32906e-16	-0.359241522234568	0.114	0.207	3.14535e-12
Prkd3	1.57711e-16	0.497311517275257	0.243	0.152	3.73238e-12
Peli1	1.61531e-16	0.525700343989737	0.346	0.244	3.82279e-12
Rock1	1.61817e-17	0.428113869961986	0.618	0.546	3.82957e-12
2310011J03Rik	1.66717e-17	-0.324555028653454	0.1	0.189	3.94553e-12
Smim20	1.75821e-16	-0.323739232154204	0.087	0.173	4.16098e-12
Mpc2	1.77515e-16	-0.349348828654388	0.239	0.355	4.20107e-12
Hsd17b10	1.98498e-16	-0.338840761366694	0.125	0.221	4.69765e-14
Gsr	2.02941e-16	-0.322598080334237	0.104	0.194	4.80281e-12
Bag1	2.09847e-17	-0.356033787749034	0.282	0.402	4.96624e-12
Psma2	2.34517e-16	-0.309419297160044	0.408	0.534	5.55008e-12
Smchd1	2.65725e-16	0.488412457710222	0.446	0.352	6.28865e-12
Golm1	2.9181e-16	-0.333522764507914	0.115	0.209	6.90599e-12
Rasal3	3.11638e-16	-0.350840492540693	0.154	0.256	7.37522e-12
Ddt	3.33146e-16	-0.327616029137574	0.126	0.222	7.88423e-12
Mvb12a	4.11134e-16	-0.329895335016869	0.108	0.198	9.7299e-12
Zbtb25	4.13995e-16	0.431490612923725	0.194	0.111	9.7976e-12
R3hdm4	4.41799e-16	-0.346994796233859	0.12	0.213	1.04556e-11
Hmces	4.81026e-16	0.369038535999428	0.138	0.066	1.1384e-11
Jtb	5.04408e-16	-0.355460984518233	0.224	0.336	1.19373e-11
Ptpre	5.37092e-16	-0.343090887803026	0.133	0.23	1.27108e-11
Lamtor1	5.47054e-17	-0.3318864875131	0.175	0.283	1.29466e-11
Smim4	6.54122e-16	-0.352919538011683	0.1	0.187	1.54804e-12
Ndufaf8	6.90378e-16	-0.361107329942398	0.143	0.241	1.63385e-11
Uchl3	7.42151e-16	-0.337859226693984	0.112	0.204	1.75637e-11
1810026B05Rik	7.47221e-16	0.417561360912329	0.416	0.316	1.76837e-11
Otulinl	7.58724e-16	-0.326109959348004	0.153	0.254	1.7956e-11
1600002K03Rik	7.83162e-16	-0.299935766073761	0.052	0.123	1.85343e-11
Hexb	8.33489e-16	-0.296203220832047	0.063	0.139	1.97254e-11
Lage3	8.55053e-16	-0.296615702166944	0.053	0.124	2.02357e-11
Polr2j	8.80841e-16	-0.339671171146209	0.174	0.278	2.0846e-11
Rab8a	9.4056e-16	-0.333082013146047	0.313	0.432	2.22593e-11
Tuba1a	9.86152e-16	-0.339184776567132	0.176	0.28	2.33383e-11
Tiparp	9.86754e-16	0.622328746765494	0.217	0.13	2.33525e-11
Riok1	1.0568e-15	0.443227182811418	0.266	0.175	2.50102e-11
Creb1	1.07146e-15	0.503854327801942	0.323	0.226	2.53571e-11
Tmem147	1.10131e-15	-0.350018026425181	0.103	0.189	2.60636e-13
Wdr1	1.11044e-15	-0.355257984107623	0.243	0.357	2.62797e-11
Efhd2	1.2143e-15	-0.341994509615511	0.145	0.243	2.87376e-11
Tpd52	1.24815e-16	0.418997594691964	0.143	0.07	2.95388e-11
Samm50	1.26634e-16	-0.350613344870553	0.117	0.207	2.99692e-12
Cmc2	1.29803e-15	-0.319803545281564	0.055	0.127	3.07191e-12
Adh5	1.34399e-15	-0.323316789772968	0.154	0.255	3.1807e-11
Mbd3	1.41282e-15	-0.349791754288241	0.144	0.242	3.34359e-11
Rgs14	1.42215e-15	-0.300260683460693	0.064	0.14	3.36567e-11
BC005537	1.48651e-16	0.426691048229752	0.307	0.211	3.51798e-11
Csnk2b	1.63882e-15	-0.317401005923729	0.32	0.442	3.87843e-11
Cst7	1.83948e-15	-0.400648965464047	0.225	0.332	4.35331e-11
Rab1b	1.85364e-15	-0.33169984606203	0.128	0.221	4.38683e-11
1700012B07Rik	1.91994e-15	-0.279929068808814	0.064	0.141	4.54372e-11
Myh9	2.11006e-15	-0.278745483679465	0.549	0.684	4.99366e-11
Uqcc2	2.23675e-15	-0.345172146958377	0.167	0.269	5.2935e-11
Trappc2l	3.08949e-15	-0.341570582029788	0.115	0.205	7.31158e-12
Anxa5	3.17663e-15	-0.370995998482306	0.266	0.376	7.51782e-11
Cdc25b	3.31719e-15	-0.350832635868459	0.092	0.177	7.85046e-11
Tmbim6	4.0912e-15	-0.308980340610508	0.553	0.674	9.68223e-11
Cul2	4.78093e-15	0.430670111947998	0.154	0.08	1.13146e-10
Ccdc85b	4.79887e-15	-0.327519329269853	0.11	0.2	1.1357e-10
Cdc37	5.08991e-15	0.489225840075238	0.539	0.476	1.20458e-10
Ndufs4	5.28546e-15	-0.291848845072717	0.248	0.369	1.25086e-10
Rbck1	5.33321e-15	-0.333879948763906	0.125	0.219	1.26216e-10
Acp1	5.48559e-15	-0.343292516130419	0.105	0.193	1.29822e-10
Ap2m1	6.05949e-15	-0.347501145703953	0.228	0.338	1.43404e-10
D8Ertd738e	6.07754e-15	0.533518996720275	0.616	0.583	1.43831e-10
Idh3a	6.59583e-15	-0.322546882849154	0.151	0.251	1.56097e-10
Mdh2	7.43677e-15	-0.338824737931423	0.318	0.436	1.75999e-10
Atf6	7.6061e-15	0.513607740148665	0.361	0.266	1.80006e-10
Fgfr1op2	9.0471e-15	-0.318905499238138	0.284	0.402	2.14109e-10
Ankrd54	9.51031e-15	-0.319297586906268	0.073	0.15	2.25071e-10
Paxx	9.54758e-15	-0.283906860000943	0.062	0.135	2.25953e-10
Commd4	1.00287e-14	-0.339296623655257	0.153	0.251	2.37339e-11
Usp9x	1.07392e-14	0.49932429869817	0.283	0.192	2.54154e-10
Slc22a15	1.08615e-14	0.475145778945858	0.205	0.123	2.57047e-10
Vdac1	1.10545e-14	-0.325022844154184	0.16	0.26	2.61615e-10
Naxe	1.25922e-14	-0.310716778143252	0.067	0.141	2.98006e-10
Stat4	1.28165e-14	0.585048695180027	0.369	0.273	3.03316e-10
Tmbim4	1.51281e-14	-0.349565138010076	0.178	0.279	3.58022e-10
2009-09-01	1.51855e-14	-0.318574996180071	0.246	0.363	3.59379e-10
Znhit1	1.65072e-14	-0.339336790391938	0.071	0.147	3.9066e-10
Zfp703	1.73611e-15	0.356138252895882	0.101	0.041	4.10868e-10
Pigx	1.74299e-14	-0.335096230939232	0.158	0.256	4.12495e-10
Arhgap30	1.86918e-15	-0.337683370747844	0.318	0.433	4.4236e-10
Map1lc3a	1.87383e-14	0.400109844134607	0.14	0.07	4.43459e-10
Psmd13	1.90645e-14	-0.325992409223255	0.187	0.294	4.51181e-10
Smarca5	2.12386e-14	0.454630242038058	0.518	0.437	5.02633e-10
Bola2	2.34913e-16	-0.348962443023956	0.24	0.35	5.55945e-10
Sf3b1	2.53792e-16	0.325322625205698	0.695	0.632	6.00624e-10
Cd69	2.62423e-15	-0.386639901012741	0.481	0.59	6.2105e-10
Srsf7	2.99725e-14	0.373761418238533	0.538	0.451	7.09329e-10
Carnmt1	3.02378e-14	0.48218139047177	0.23	0.145	7.15607e-10
Pcbd2	3.20851e-14	-0.320955345014693	0.091	0.173	7.59327e-10
Commd2	4.43109e-15	-0.308305527932972	0.093	0.176	1.04866e-09
Gbp7	4.52466e-14	-0.330455725050887	0.089	0.17	1.07081e-09
Zbtb20	4.99379e-16	0.443047912073441	0.354	0.248	1.18183e-09
Serpina3g	5.08511e-14	-0.438731446138109	0.068	0.14	1.20344e-09
Med28	5.22014e-14	-0.358176922129012	0.228	0.333	1.2354e-09
AY036118	5.49806e-14	0.45499288964096	0.421	0.316	1.30117e-09
Kcnq1ot1	6.27908e-14	0.691735983891992	0.277	0.189	1.48601e-09
Oard1	6.53175e-14	-0.296678213056581	0.07	0.146	1.5458e-09
Mpst	6.59242e-14	-0.291571444966473	0.048	0.114	1.56016e-09
Lypla2	6.73853e-14	-0.310322078978026	0.185	0.29	1.59474e-09
Prkag1	6.90008e-14	-0.300246851114088	0.116	0.207	1.63297e-10
Sec11a	7.01503e-14	-0.302696600899762	0.396	0.517	1.66018e-10
Ralbp1	7.32539e-14	-0.312829584336629	0.313	0.434	1.73363e-09
Marc2	8.45136e-14	-0.330196211525785	0.182	0.283	2.0001e-09
Ppp1r14b	9.21205e-14	-0.365557548007124	0.38	0.494	2.18012e-09
Psph	9.76305e-14	-0.284853444041472	0.069	0.144	2.31052e-09
Csde1	1.03772e-13	0.407856702433661	0.485	0.401	2.45588e-09
Nudt14	1.09131e-13	-0.289408449499693	0.045	0.11	2.58271e-09
Cox6a1	1.10669e-13	-0.272671504555372	0.53	0.648	2.61909e-09
Eloa	1.11504e-13	-0.311226627164983	0.161	0.26	2.63884e-09
Mrps35	1.29033e-14	-0.295472339316081	0.054	0.122	3.0537e-09
Hint3	1.29276e-13	-0.30737121170649	0.07	0.145	3.05943e-09
Mppe1	1.31154e-13	-0.299396823999045	0.164	0.266	3.1039e-10
Mrps12	1.3121e-13	-0.323437329798128	0.166	0.266	3.10521e-09
Msn	1.31934e-13	-0.252158189558064	0.672	0.771	3.12236e-09
Psmb5	1.38013e-13	-0.317947494283127	0.363	0.481	3.26622e-09
Zfp652	1.39535e-13	-0.339870567447765	0.196	0.299	3.30224e-09
Cyp4f16	1.42305e-13	-0.320191008682613	0.065	0.137	3.36779e-09
Hypk	1.4275e-13	-0.320104379398341	0.165	0.264	3.37833e-09
Sla2	1.55143e-13	-0.27337287545064	0.122	0.214	3.67161e-09
Gusb	1.56351e-13	-0.267119366776295	0.049	0.115	3.7002e-09
Serpinb6a	1.61237e-14	-0.26215679028965	0.262	0.379	3.81585e-09
Ppp1r35	1.72847e-13	-0.311526519756869	0.077	0.153	4.0906e-09
Dcps	1.80315e-13	-0.308669333620666	0.083	0.161	4.26734e-09
Atp5d	2.11582e-13	0.584776809963822	0.682	0.678	5.00731e-09
Mast3	2.41221e-13	-0.301271889446497	0.099	0.184	5.70873e-09
Mmgt2	2.53449e-13	-0.292949126851969	0.057	0.125	5.99811e-09
Drap1	2.65621e-13	-0.306726598307234	0.362	0.484	6.2862e-09
Dctn3	2.7175e-13	-0.284391771619877	0.264	0.378	6.43124e-10
Qdpr	2.93945e-13	-0.317281940281367	0.075	0.15	6.95651e-09
Tspan32	3.48692e-13	-0.303039213054834	0.044	0.107	8.25215e-09
Rad50	3.74246e-13	-0.311643704733261	0.178	0.281	8.85692e-09
Maz	3.872e-13	-0.324753693153369	0.15	0.245	9.16347e-09
Sigirr	4.0386e-13	-0.2909564032838	0.073	0.148	9.55776e-09
Sike1	4.10135e-13	-0.320133492884928	0.137	0.23	9.70626e-09
Capn2	4.22492e-13	-0.31018274694255	0.172	0.274	9.99868e-09
Tmem179b	4.60604e-13	-0.32604602042565	0.182	0.283	1.09007e-08
Stard3nl	5.14521e-13	-0.333121490452864	0.093	0.172	1.21767e-08
Xist	5.3108e-13	0.25050761423901	0.832	0.796	1.25685e-08
Psmd4	6.2148e-14	-0.297265089400249	0.402	0.522	1.47079e-08
Ppm1g	6.76797e-13	0.674596127504929	0.382	0.308	1.60171e-08
Nubp1	7.09954e-13	-0.311656305060149	0.088	0.167	1.68018e-08
Per1	7.2622e-13	0.376907409760539	0.161	0.088	1.71867e-08
Jak2	7.81639e-13	0.432625229552126	0.186	0.107	1.84983e-08
Exosc8	8.2949e-13	-0.349364395544455	0.172	0.268	1.96307e-08
Suco	9.1149e-13	0.496362231148531	0.265	0.176	2.15713e-08
Kctd12	9.43769e-13	0.409806719072659	0.151	0.08	2.23352e-08
Smim26	1.04169e-13	-0.2770585253179	0.045	0.109	2.46527e-08
Acyp1	1.06549e-12	-0.329207041747211	0.07	0.142	2.52158e-08
Mtch1	1.14776e-12	-0.296105547637961	0.162	0.26	2.7163e-08
Ptpa	1.1716e-12	-0.313242781809373	0.1	0.182	2.77271e-08
Cltc	1.23888e-12	0.437672420169977	0.353	0.261	2.93193e-09
Hspa9	1.69893e-12	0.418566630109475	0.276	0.189	4.02069e-08
Ndufa12	1.79363e-12	-0.323913696107441	0.209	0.311	4.24482e-08
Wsb1	2.01572e-12	0.417131799417282	0.221	0.14	4.7704e-08
Runx1	2.34137e-12	0.495278701735041	0.462	0.377	5.54108e-09
Sars	2.5365e-12	-0.29668027341885	0.232	0.339	6.00288e-08
Polr2e	2.94061e-12	-0.306757240982	0.247	0.357	6.95925e-08
Slamf1	3.23893e-12	0.455511656909656	0.126	0.062	7.66525e-08
Gatd3a	3.36385e-12	-0.298479759368086	0.068	0.138	7.96089e-09
Ppt2	3.4943e-13	-0.333601064575375	0.112	0.194	8.2696e-08
Med8	3.87232e-12	-0.276244320113702	0.093	0.174	9.16423e-08
Tpgs2	4.01936e-12	-0.299816920182353	0.081	0.157	9.51223e-08
Bmyc	4.05501e-12	-0.306728224578358	0.051	0.115	9.59659e-08
Was	4.18807e-12	-0.323243606854765	0.148	0.24	9.91149e-08
Herpud1	4.28503e-12	0.466435210569337	0.333	0.244	1.01409e-07
Micos10	5.16305e-12	-0.282666977952754	0.395	0.514	1.22189e-09
Fam53a	5.34576e-12	-0.289362459131842	0.067	0.137	1.26513e-07
Dtymk	6.56736e-12	-0.285460829557006	0.07	0.141	1.55423e-07
Susd3	7.56765e-12	-0.315693971456451	0.069	0.14	1.79096e-07
Prxl2c	7.77993e-12	-0.313797555311887	0.083	0.158	1.8412e-07
Krcc1	7.99899e-12	-0.335608420464182	0.152	0.243	1.89304e-07
Egln1	8.30388e-12	-0.320743242538784	0.12	0.204	1.9652e-07
Rnaset2b	8.8009e-12	-0.338985491568033	0.204	0.305	2.08282e-07
Arhgap21	8.85983e-12	0.472579937768991	0.182	0.106	2.09677e-07
Abcb9	1.06033e-11	0.35474012241354	0.106	0.048	2.50938e-08
Sh2d2a	1.09298e-11	0.437111000532606	0.435	0.354	2.58665e-07
Cers2	1.14454e-11	-0.322720458846037	0.182	0.278	2.70867e-07
Bclaf3	1.19011e-11	0.463297826210726	0.116	0.055	2.81651e-07
Mrpl40	1.24643e-11	-0.295512870257759	0.079	0.153	2.94979e-07
Gdi2	1.35394e-11	-0.30333314302474	0.313	0.425	3.20423e-07
Ube2q1	1.40383e-11	-0.312198719240594	0.138	0.225	3.32231e-07
Chp1	1.42611e-11	0.406817799064979	0.224	0.143	3.37504e-07
Itga4	1.54366e-11	-0.437285959253541	0.112	0.193	3.65322e-07
Bhlhe40	1.68962e-11	0.407055601879803	0.387	0.292	3.99865e-07
Mpv17l2	1.89065e-11	-0.273998255725814	0.05	0.113	4.47442e-08
H2afy	1.90053e-11	-0.286441244301221	0.414	0.533	4.49779e-07
Chchd1	2.01944e-11	-0.288852697080774	0.171	0.268	4.77921e-07
Mdh1	2.69319e-11	-0.286383906054033	0.313	0.424	6.37371e-07
Ostf1	2.71585e-11	0.548135780863425	0.674	0.672	6.42733e-07
Sdhb	2.97773e-11	-0.301649540634487	0.223	0.326	7.04709e-08
Ak2	3.14531e-12	-0.296053187688255	0.171	0.266	7.44369e-07
Mrpl11	3.18916e-11	-0.295584105356469	0.08	0.154	7.54748e-07
Kdm7a	3.32004e-11	0.474118685108676	0.267	0.183	7.85721e-07
Icam2	3.38177e-11	-0.304332227640115	0.083	0.157	8.0033e-07
Nol7	3.81519e-11	-0.291168997171598	0.37	0.487	9.02904e-07
Zbtb16	4.21975e-11	0.458102720679802	0.4	0.313	9.98646e-07
Spg21	4.28336e-11	-0.28664810541306	0.128	0.215	1.0137e-06
Srp9	4.45092e-11	-0.274345881759311	0.446	0.56	1.05336e-06
Fbxo22	5.57476e-11	-0.264783700363893	0.051	0.115	1.31932e-06
Top1	6.09198e-11	0.375143603549954	0.568	0.496	1.44173e-06
Txndc5	7.97893e-11	-0.267005977818208	0.072	0.143	1.88829e-06
Tex264	8.22943e-11	-0.306552076685523	0.144	0.234	1.94758e-06
Pbxip1	8.36277e-11	-0.306834791518193	0.213	0.314	1.97913e-06
Snrnp27	9.05286e-11	-0.341520730662054	0.166	0.258	2.14245e-06
Map3k1	9.78576e-11	0.389622750281588	0.243	0.16	2.3159e-06
Phf14	1.01534e-10	-0.272799615995285	0.185	0.283	2.4029e-07
Mrpl28	1.1217e-10	-0.311807992961976	0.1	0.176	2.65462e-07
Trappc6a	1.19695e-10	-0.298861597717421	0.114	0.195	2.8327e-07
Cdk4	1.26251e-10	-0.316735380018605	0.139	0.227	2.98785e-06
Mrpl23	1.31195e-10	-0.30732851112595	0.221	0.322	3.10485e-06
4930453N24Rik	1.35603e-10	-0.285616961132437	0.134	0.221	3.20919e-06
Thap3	1.44338e-10	-0.289171153527435	0.079	0.151	3.41591e-06
Lemd3	1.78756e-10	0.372414285138124	0.126	0.064	4.23044e-06
Trappc4	1.815e-10	-0.291800308692738	0.2	0.301	4.29537e-06
Jarid2	1.9327e-11	0.449287535315	0.248	0.165	4.57394e-06
Thap12	2.01034e-10	0.394776661636811	0.166	0.096	4.75767e-06
Rnf7	2.04741e-10	-0.290147225270246	0.207	0.307	4.8454e-06
Tmem126a	2.22832e-10	-0.281134343336818	0.08	0.152	5.27354e-06
Ptpra	2.25575e-10	-0.278671726360419	0.251	0.36	5.33845e-06
Il7r	2.504e-10	0.256946441543855	0.931	0.925	5.92596e-06
Kdelr1	2.57345e-10	-0.313226232243122	0.16	0.253	6.09033e-07
Cops6	2.77697e-10	-0.290677946327523	0.186	0.283	6.57199e-06
Batf	3.42847e-10	0.526469170831558	0.262	0.185	8.11381e-06
Xpa	3.58663e-10	-0.284300381451958	0.106	0.186	8.48813e-06
Rabac1	4.18561e-10	-0.266276543859056	0.591	0.705	9.90568e-06
Dctn5	4.57112e-10	-0.277023257620883	0.057	0.121	1.0818e-05
Ubxn6	4.67603e-10	-0.319499639009919	0.11	0.189	1.10663e-05
Hnrnph1	4.78945e-10	0.38871105842557	0.39	0.3	1.13347e-05
Eef1akmt1	5.54621e-10	-0.273117603950861	0.063	0.128	1.31257e-05
Bola3	6.08171e-10	-0.316802209526567	0.157	0.246	1.4393e-05
Wls	6.22751e-10	-0.282708526604214	0.244	0.349	1.4738e-05
Mrpl41	6.53263e-11	-0.282067928771125	0.113	0.194	1.54601e-05
Sf3b6	6.9895e-10	-0.2632511844281	0.436	0.55	1.65413e-05
Casp1	7.02697e-10	-0.264615725157791	0.046	0.104	1.663e-05
Mpnd	7.42823e-10	-0.264103602887269	0.093	0.17	1.75797e-05
Aup1	7.72139e-10	-0.297896910284063	0.202	0.299	1.82734e-05
Rap1a	8.5964e-10	-0.270585651631872	0.4	0.515	2.03442e-05
Prkacb	8.94603e-10	-0.301767872950195	0.177	0.27	2.11717e-06
Rheb	1.02631e-09	0.447130356679357	0.384	0.307	2.42886e-05
Smim27	1.03096e-10	-0.29377355474357	0.075	0.143	2.43988e-05
Eif1b	1.06753e-09	-0.296919170470628	0.179	0.271	2.52641e-05
Keap1	1.07842e-09	-0.283841174984362	0.072	0.141	2.5522e-06
Eif1	1.15007e-09	0.328118111099362	0.936	0.954	2.72175e-05
Mplkip	1.30986e-10	-0.28876663004948	0.122	0.205	3.0999e-05
Ncoa7	1.32208e-10	-0.312853610748757	0.108	0.186	3.12884e-05
Ythdc1	1.46668e-10	0.375615271077249	0.47	0.385	3.47104e-05
Dctn1	1.65124e-10	-0.284219846227643	0.161	0.251	3.90783e-05
Apobec3	1.65153e-10	-0.299341344653455	0.257	0.361	3.90852e-05
Peak1	1.90623e-09	0.444182782363362	0.261	0.178	4.51129e-05
Errfi1	2.25762e-09	0.464596889812414	0.14	0.076	5.34289e-05
Polr2i	2.29328e-10	-0.297485145907167	0.106	0.183	5.42727e-05
Ehd1	2.41862e-09	0.376941434117528	0.15	0.085	5.7239e-05
Cetn3	2.44158e-09	-0.301923048223628	0.175	0.268	5.77825e-05
Tvp23b	2.63061e-09	-0.254498102001107	0.061	0.125	6.2256e-05
Nasp	2.72124e-09	0.39394002566987	0.246	0.166	6.4401e-05
Phyh	2.93159e-09	-0.275565305363608	0.047	0.105	6.9379e-05
Itgal	3.14082e-09	-0.269917024095394	0.404	0.519	7.43307e-05
Cebpz	3.25339e-09	0.355922649834418	0.382	0.291	7.69948e-05
Imp3	3.42994e-11	-0.277751151704685	0.212	0.31	8.11729e-05
Prelid2	3.51167e-09	0.454400809073443	0.418	0.345	8.31072e-05
Cep250	3.66768e-09	-0.254298687468567	0.066	0.132	8.67994e-05
Apaf1	3.8574e-10	0.400099813755277	0.143	0.079	9.12892e-05
Lgals9	4.04546e-09	-0.261475289513378	0.089	0.162	9.57398e-05
Mogs	4.27837e-09	-0.29465789301764	0.105	0.181	0.000101252
Spn	4.46939e-09	-0.302871576703418	0.366	0.471	0.000105773
Hint2	4.48579e-09	-0.3056161329668	0.077	0.144	1.06161e-05
Smim14	4.55188e-09	-0.290860912763382	0.202	0.297	0.000107725
Etnk1	4.77349e-09	0.391206971854356	0.299	0.216	0.000112969
Igtp	5.31882e-09	-0.337341303469322	0.089	0.161	0.000125875
Pja1	5.37705e-09	0.433710859028136	0.173	0.104	0.000127253
Cmtm6	5.39992e-09	-0.314107142585756	0.195	0.288	0.000127795
Usp38	5.8096e-10	0.408983103481324	0.169	0.101	1.3749e-06
Mrpl13	6.26572e-09	-0.294337011745224	0.101	0.175	0.000148285
Bet1	6.33644e-09	-0.28076904220227	0.075	0.143	0.000149958
Slc35c2	7.13911e-10	-0.282438070753441	0.095	0.169	1.68954e-05
Rpa3	7.1555e-09	-0.25820225479874	0.047	0.104	0.000169342
Bbip1	7.55991e-09	-0.301255045948417	0.144	0.228	0.000178913
Pet100	7.56904e-09	-0.312199941246793	0.196	0.288	0.000179129
Mrpl20	8.05895e-09	-0.285211985424457	0.229	0.329	0.000190723
Dcaf15	8.15063e-09	-0.262271171095756	0.082	0.152	0.000192893
Ssh2	8.18961e-09	0.543140169118898	0.389	0.306	0.000193815
Aarsd1	8.34472e-09	-0.273784324787195	0.069	0.135	0.000197486
Phb2	8.97733e-10	-0.293825835476813	0.236	0.335	0.000212457
Immp1l	9.03923e-09	-0.277747884319805	0.113	0.191	0.000213922
Usf2	9.11505e-09	-0.281934648616411	0.169	0.26	0.000215717
Vps36	9.145e-09	-0.304876022135957	0.185	0.276	2.16426e-05
Osbpl8	9.17178e-09	0.496468936428849	0.29	0.207	0.000217059
Hsbp1	1.0558e-08	-0.280786979459522	0.209	0.305	0.000249866
Tnfrsf25	1.07517e-08	-0.290217737725822	0.279	0.383	0.000254449
Tmed9	1.11316e-08	-0.263649467879068	0.46	0.571	2.6344e-05
Faap20	1.11534e-08	-0.256914449300463	0.069	0.135	0.000263955
Dennd1c	1.123e-08	-0.267651726601861	0.138	0.223	2.65768e-05
Tmem192	1.14778e-08	-0.273778827482514	0.108	0.185	0.000271634
Lta	1.14989e-08	0.339454357323842	0.131	0.069	0.000272132
Frmd4b	1.18785e-08	0.370214541756614	0.14	0.077	2.81118e-05
Fnip1	1.26536e-08	0.463741371953659	0.18	0.11	0.000299459
Synj2	1.28761e-08	0.304867901834493	0.11	0.054	0.000304725
Dnajc2	1.28966e-08	-0.270745414895981	0.177	0.27	0.000305211
Hp1bp3	1.32954e-09	-0.26936013736152	0.298	0.405	0.000314648
Atg5	1.41318e-08	-0.295953944737602	0.119	0.198	0.000334443
Rfc2	1.61946e-08	-0.281420798366933	0.092	0.163	0.00038326
Stat6	1.82126e-08	0.37236334752333	0.222	0.147	0.00043102
Mettl26	1.9846e-08	-0.268593889355001	0.065	0.128	0.000469676
Atp6v0d1	1.99926e-08	0.424730200834609	0.266	0.19	0.000473146
Erp29	2.20477e-08	-0.289651016238498	0.201	0.293	0.00052178
1500011B03Rik	2.3083e-08	-0.265981533173446	0.051	0.11	0.000546281
1110038F14Rik	2.31411e-08	-0.295038090589096	0.125	0.204	0.000547658
Sit1	2.3354e-08	-0.274710135221599	0.124	0.206	0.000552696
Ndufab1	2.54431e-08	-0.283810348146174	0.218	0.313	0.000602136
Baz1a	2.67985e-08	0.426691526959635	0.339	0.259	0.000634212
Scpep1	2.75206e-08	-0.356485830021359	0.172	0.259	0.000651301
Srp19	2.82857e-08	-0.3077311431071	0.22	0.316	0.00066941
Epb41l2	2.85687e-08	0.41758069511952	0.169	0.102	6.76106e-05
Rsu1	2.95179e-08	-0.290817525044788	0.113	0.19	0.000698571
Snrpb	3.14871e-08	-0.258368868350225	0.469	0.577	0.000745174
Tcea1	3.2965e-08	-0.284364219176453	0.264	0.366	0.00078015
Ccrl2	3.72833e-08	0.465324660963205	0.12	0.062	0.000882347
Ext1	3.85728e-09	0.4530052078235	0.148	0.083	0.000912864
Set	3.87513e-08	-0.25078606550967	0.529	0.642	0.000917089
Os9	4.26304e-08	-0.294419044276904	0.216	0.309	0.00100889
Tfam	4.45213e-08	-0.271797472870509	0.104	0.178	0.00105364
Sinhcaf	4.47663e-08	-0.27425661438046	0.07	0.135	0.00105944
Krt83	4.70948e-08	0.36882253144803	0.14	0.077	0.00111455
Rab37	4.75878e-08	-0.267581898892896	0.073	0.139	0.00112621
Hspa8	5.1116e-08	0.982116936438909	0.884	0.897	0.00120971
Mrpl14	5.73064e-08	-0.294682498704658	0.136	0.217	0.000135621
Rassf5	6.81755e-09	-0.274522956932035	0.235	0.333	0.00161344
Nfu1	7.93187e-09	-0.270458334376569	0.082	0.15	0.000187716
Snx6	8.09145e-08	-0.285945233151859	0.186	0.276	0.00191492
Syne2	8.398e-08	0.33429190242598	0.207	0.132	0.00198747
Gstp3	8.68355e-08	-0.306172305460979	0.071	0.134	2.05505e-05
Igbp1	9.52595e-08	-0.266252150518055	0.12	0.198	0.00225441
Polg2	9.64484e-08	0.350564767600559	0.129	0.07	0.00228255
Rbm43	1.13375e-08	-0.259543862189618	0.048	0.103	0.00268313
Stat1	1.19169e-08	-0.390993247411397	0.183	0.271	0.00282026
Dhx40	1.20636e-08	0.664670624319173	0.22	0.15	0.00285497
Faim	1.23887e-07	-0.270087828418695	0.098	0.17	0.00293191
Smim19	1.25875e-08	-0.262005270117248	0.049	0.106	0.00297896
Nsmce4a	1.26526e-07	-0.284690919015265	0.174	0.261	0.00299437
Ankra2	1.32992e-08	-0.262401995931786	0.074	0.139	0.00314739
Vapb	1.4614e-07	-0.268958828049896	0.082	0.149	0.000345855
Mrps23	1.52481e-07	-0.285235635958799	0.15	0.233	0.00360861
Snrpb2	1.53922e-07	-0.295993201647879	0.124	0.201	0.00364271
Vrk3	1.60164e-07	-0.270414932637237	0.086	0.155	0.00379044
Cblb	1.66256e-08	0.4280045642572	0.251	0.172	0.0039346
Txn2	1.74607e-07	-0.277494607544471	0.203	0.297	0.00413225
Ptp4a3	1.75763e-07	-0.254125736971826	0.089	0.159	0.00415961
Ncbp2	1.89891e-07	-0.256801411122699	0.076	0.141	0.00449395
Isg15	1.91373e-07	0.333537868656944	0.111	0.056	0.00452904
Btg3	1.9903e-07	0.407021262355021	0.206	0.135	0.00471025
Mat2a	2.02284e-07	0.390896522584649	0.351	0.272	0.00478726
Agtrap	2.05994e-07	-0.286536916174665	0.112	0.186	0.00487506
Mdn1	2.06845e-07	0.380522766890742	0.147	0.084	0.00489519
Spty2d1	2.08447e-08	0.450006492133285	0.305	0.228	0.00493311
Rbm3	2.3517e-07	-0.25356860644442	0.634	0.721	0.00556553
Mrpl53	2.36772e-07	-0.263506397189265	0.089	0.158	0.00560343
Kras	2.70243e-07	0.452561813482864	0.3	0.226	0.00639557
Ubxn4	2.71372e-08	0.396474890331075	0.507	0.44	0.0064223
Polr2k	2.74937e-07	-0.270029191079155	0.221	0.316	0.00650665
Bzw1	3.03951e-09	0.474414905988484	0.575	0.541	0.0071933
Lrrcc1	3.17812e-08	-0.255530764924615	0.047	0.102	0.00752133
Paics	3.20147e-07	-0.277889529332396	0.11	0.183	0.0075766
Glrx3	3.20204e-07	-0.264324688613114	0.186	0.274	0.00757796
Ugcg	3.83003e-07	0.369729654915577	0.169	0.103	0.00906414
Trir	3.88694e-07	-0.258486103690846	0.346	0.451	0.00919884
Glod4	3.9728e-07	-0.258485129990558	0.083	0.151	0.00940203
Ifi35	3.98788e-07	-0.261703162242537	0.104	0.176	0.00943773
Tor2a	4.1482e-07	-0.254130900561488	0.079	0.144	0.000981714
Atxn10	4.22745e-07	-0.267507979149134	0.121	0.198	0.000100047
Sf1	4.29689e-07	0.341546975039382	0.363	0.279	0.010169
Sfxn1	4.36997e-07	-0.259840863098366	0.089	0.158	0.010342
Ccndbp1	4.60116e-07	-0.280521652595867	0.115	0.189	0.0108891
Tmem128	4.8312e-07	-0.278835800637012	0.185	0.273	0.0114335
Smim8	5.12017e-07	-0.253156235327505	0.054	0.112	0.0121174
Fnbp1	5.54819e-07	0.44321048547159	0.618	0.57	0.0131303
Appl1	5.64689e-07	0.471245141383573	0.311	0.237	0.0133639
Mob3a	5.68732e-07	-0.29044262406949	0.119	0.194	0.0134596
Clptm1l	6.33962e-07	-0.277138898875499	0.129	0.206	0.0150033
Ppp2ca	6.99987e-07	0.379772093900104	0.569	0.521	0.0165659
2210016F16Rik	7.29518e-07	-0.270862234840941	0.069	0.13	0.0172648
Camk1d	7.5141e-07	0.445046154122222	0.353	0.268	0.0177829
Med10	7.55907e-07	-0.284548471846282	0.191	0.28	0.0178893
Celf2	8.25477e-07	0.373290333680929	0.639	0.596	0.0195357
Nans	9.52729e-07	-0.280621011608424	0.116	0.191	0.0225473
Atp6v1d	1.03021e-07	-0.270189834069607	0.17	0.254	0.0243809
Ube2d1	1.05719e-06	-0.27078434700075	0.082	0.147	0.0250195
Usp37	1.18862e-06	0.315217759131559	0.125	0.068	0.0281298
Mfng	1.19405e-06	-0.283670273109837	0.089	0.155	0.0282583
9930111J21Rik2	1.22019e-06	-0.254275909770246	0.208	0.3	0.0288771
Ppil2	1.4523e-06	-0.264356254006939	0.114	0.187	0.0343701
Sde2	1.49059e-06	0.356815040018619	0.234	0.161	0.0352764
Ldlrad4	1.71093e-07	0.478629995276657	0.249	0.174	0.0404909
Lbr	1.77088e-06	-0.275831222250383	0.257	0.352	0.0419098
Mrps25	1.8286e-06	-0.262990463100586	0.076	0.138	0.0432757
Mrpl15	2.00948e-06	-0.265724550094812	0.139	0.217	0.0475564
Mical1	2.12041e-06	-0.265111025778809	0.137	0.215	0.0501815
Sys1	2.12164e-06	-0.272342468521875	0.248	0.344	0.0502108
Ppme1	2.52787e-06	0.324975555793133	0.135	0.077	0.0598246
Lmnb1	2.69995e-06	0.423062885543701	0.307	0.232	0.0638969
Fus	2.74222e-07	0.29297389315439	0.563	0.499	0.0648974
Ssbp3	2.78468e-06	-0.265437095595874	0.287	0.388	0.00659023
Bin3	2.81516e-06	-0.255193618027833	0.084	0.149	0.0666236
Pik3ca	3.33281e-06	0.34265658426328	0.21	0.139	0.0788743
Eci1	3.98045e-06	-0.256019524582184	0.072	0.134	0.0942013
Rnase4	4.00088e-06	-0.257526693482144	0.084	0.149	0.00946848
Ube2v1	4.05567e-06	-0.265470869112237	0.226	0.319	0.0959816
Tmem60	4.13912e-06	-0.262452840390229	0.072	0.134	0.0979563
Gzma	4.44857e-06	0.278930270657076	0.424	0.321	0.10528
Akt1	4.7014e-06	-0.276668494151303	0.138	0.214	0.111263
Psmg4	5.02307e-06	-0.278993701662049	0.1	0.169	0.0118876
Pard3	5.05459e-06	0.489350189913087	0.138	0.079	0.119622
Hprt	5.42662e-07	-0.271940534872437	0.258	0.352	0.128426
Trps1	5.61074e-06	0.546959084282881	0.168	0.104	0.0132784
Sbno1	5.67017e-06	0.370939672582314	0.35	0.277	0.13419
Rbm33	5.78658e-06	0.360009078769153	0.327	0.249	0.136945
Prss12	6.13608e-06	0.431347911380664	0.122	0.067	0.0145216
Slc38a2	6.77602e-06	0.364763081635986	0.438	0.364	0.160361
Chmp1a	7.40963e-06	-0.265096363445627	0.115	0.186	0.175356
Commd8	8.88555e-06	-0.255920157611104	0.098	0.167	0.0210285
Nbdy	9.35338e-06	-0.26133281300773	0.089	0.154	0.221357
Bzw2	1.03194e-05	0.432344661096219	0.28	0.206	0.244218
Ube2j2	1.0878e-06	0.348478722400115	0.275	0.201	0.257439
Sp4	1.09583e-05	0.401976058765209	0.211	0.14	0.259339
Nhsl2	1.11531e-05	-0.25437864172302	0.087	0.154	0.26395
Bcap31	1.16607e-05	-0.256246430079596	0.303	0.4	0.275962
Capn1	1.1741e-05	-0.256838033710008	0.088	0.152	0.277863
Ndufa5	1.17892e-05	-0.287367614088871	0.225	0.312	0.279004
Cklf	1.1883e-05	-0.271861316036632	0.163	0.243	0.281223
Tkt	1.19135e-05	-0.262467961324969	0.166	0.247	0.281946
Vdac3	1.25234e-05	-0.270976642940404	0.178	0.26	0.296379
Donson	1.29729e-06	0.269703185397146	0.114	0.06	0.307017
Ptp4a2	1.30136e-05	0.322554132905972	0.646	0.604	0.307981
Flnb	1.43822e-05	0.540375465121322	0.147	0.088	0.340369
Rasgef1b	1.72517e-05	0.428855320155135	0.131	0.075	0.40828
Dkc1	1.80439e-05	-0.250655787869718	0.086	0.151	0.427027
Ndufb6	1.81856e-06	-0.267757844247907	0.194	0.279	0.43038
Tatdn2	1.84877e-05	0.316310081154668	0.145	0.086	0.43753
Glrx5	1.92076e-05	-0.271650423119854	0.174	0.254	0.454567
Zc3h13	2.14488e-05	-0.263794750482599	0.31	0.409	0.507607
Fbxo34	2.26018e-05	0.361344360303952	0.121	0.067	0.534894
Lax1	2.65987e-05	-0.259152684678413	0.14	0.217	0.629486
Mrps17	2.93505e-05	-0.263787630884337	0.114	0.184	0.694609
Lingo4	3.35007e-05	-0.290316018868106	0.19	0.275	0.792828
Syt11	3.81118e-05	-0.25465736604751	0.057	0.112	0.901954
Rtf2	4.37745e-05	-0.276509539424912	0.208	0.294	0.0000000000000103596656442134
Erbin	4.68047e-05	0.364965647282418	0.326	0.25	0.0000000000000110768098283664
Stoml2	5.00917e-05	-0.251971108028762	0.076	0.137	0.0000000000000118547129937498
Mxd4	5.12857e-05	-0.268454901796641	0.168	0.248	0.0000000000000121372795805957
G3bp1	5.22275e-05	0.349905281991949	0.423	0.353	0.000000000000012360171246945
Dnajb9	5.38686e-05	0.347370224787653	0.203	0.136	0.0000000000000127485377990098
Sumo1	6.02833e-05	0.360174082244753	0.562	0.51	0.0000000000000142666441182559
Hdlbp	6.11421e-05	0.352584846833407	0.327	0.254	0.0000000000000144699005492074
Hexim1	6.24625e-05	0.326871626821662	0.186	0.121	0.0000000000000147823696865898
Tapbp	6.35967e-05	-0.252027610223825	0.263	0.357	0.0000000000000150508041758075
Irf2bpl	6.65691e-05	-0.273261761638371	0.143	0.217	0.0000000000000157542468842126
Rela	6.69706e-05	0.341577084809012	0.214	0.146	0.0000000000000158492600608417
Polr3k	7.72364e-05	-0.251052693213578	0.086	0.148	0.0000000000000182787778691409
Mrps6	8.66772e-05	0.339867172815018	0.177	0.114	0.0000000000000205130275015884
Atp2a2	9.98185e-05	0.412514162011917	0.283	0.21	0.0000000000000236230347164052
2210016L21Rik	0.000100612	-0.271566629747115	0.064	0.119	0.0000000000000238109099011478
BC004004	1.15123e-05	-0.283616216758231	0.137	0.21	0.0000000000000272450750249841
Brk1	0.000124955	-0.262442216212978	0.33	0.427	0.0000000000000295719479291279
Amd1	0.000126794	0.351324615627173	0.171	0.109	0.0000000000000300069936907672
Ftl1	0.000128216	0.507305570725016	0.813	0.862	0.000000000000030343685241166
H2-Ke6	0.000128862	-0.282999161874393	0.151	0.225	0.0000000000000304963835929089
Fam169b	0.000146773	0.309943916137854	0.1	0.051	0.0000000000000347353644930382
Tor1aip2	0.000176309	0.308266988424497	0.217	0.148	0.0000000000000417253781834619
Lmbrd1	0.000181646	0.321552939962256	0.159	0.098	0.0000000000000429883467251782
Pole4	0.000193325	-0.267894892050628	0.278	0.368	0.0000000000000457523200414633
Slc37a3	0.000221893	0.369221488040337	0.19	0.126	0.0000000000000525132458401776
Arl2bp	0.000240361	-0.255534587152477	0.228	0.315	0.0000000000000568838415776594
Ifi213	0.00030511	-0.251121960951462	0.053	0.104	0.0000000000000722073584811117
Dyrk1a	3.18331e-05	0.342840468976348	0.21	0.142	0.0000000000000753363249898545
Saraf	0.000350839	0.368182371807337	0.58	0.538	0.0000000000000830296685076294
Chd1	0.000355428	0.35282015464206	0.298	0.224	0.0000000000000841155167370882
Tnf	0.00036696	0.395486720368001	0.294	0.221	0.0000000000000868446395427536
Picalm	0.000389765	0.404172626999413	0.364	0.291	0.0000000000000922418731779099
Atxn7	0.000465106	0.398000892301182	0.209	0.143	0.000000000000110071940597544
Cyfip1	0.00052834	0.374594957683948	0.213	0.148	0.000000000000125036976212866
Irf5	0.000656098	0.285374301642141	0.101	0.054	0.000000000000155272202119882
Nudcd2	0.000731515	-0.252334797966997	0.093	0.155	0.000000000000173120422147814
Tank	0.000858237	0.402072312291829	0.166	0.106	0.000000000000203110344495737
Ubr5	0.000938836	0.325436890060491	0.254	0.182	0.000000000000222184905717795
March7	0.000966437	0.35290149027247	0.329	0.258	0.000000000000228717045807921
Ssrp1	0.0010755	-0.255086750917	0.225	0.31	0.000000000000254528467693629
Arhgap45	0.00109222	-0.257151518700058	0.419	0.522	0.000000000000258484552286677
Huwe1	0.000143097	0.353823574207361	0.352	0.282	0.000000000000338653782321284
Mydgf	0.00145732	-0.250028893807343	0.195	0.276	0.000000000000344890011588006
Zfp62	0.00161136	0.290953212232778	0.147	0.09	0.000000000000381345058075503
Alg5	0.00188386	-0.256521207025089	0.128	0.197	0.000000000000445834815081779
Tuba4a	0.00191412	0.455281558575626	0.313	0.245	0.000000000000452995205219972
Ccdc107	0.00199414	-0.277032074460628	0.124	0.192	0.000000000000471932790221983
Usp36	0.000200128	0.324410537229682	0.147	0.09	0.000000000000473622627821567
Mgat4a	0.00209042	0.327375069517913	0.156	0.097	0.000000000000494718961616346
Spcs3	0.00262852	-0.259677878928544	0.139	0.21	0.00000000000062206499229281
Fmc1	0.000374322	-0.263220060042749	0.123	0.189	0.000000000000885870733675217
Ddx39b	0.00417814	-0.261843834164095	0.267	0.349	0.000000000000988799664773243
Serpinb6b	0.00499149	0.442531464381543	0.115	0.066	0.00000000000118128653259797
Arid5a	0.00522269	0.348752361543877	0.216	0.151	0.0000000000012360012921106
Hspd1	0.00527694	0.956376636663473	0.398	0.355	0.00000000000124884054546669
Tmcc1	0.00546773	0.37348415971554	0.175	0.115	0.00000000000129399265513235
Ndel1	0.00550126	0.319180793126474	0.205	0.14	0.00000000000130192920481989
Ndufb2	0.00644551	-0.252317817320653	0.21	0.29	0.00000000000152539521023189
Hat1	0.00683154	0.290088283434657	0.136	0.082	0.00000000000161675270501642
Runx3	0.0069821	0.401032868457478	0.521	0.475	0.0000000000016523845078323
Rab21	0.00712809	0.360922381738884	0.351	0.284	0.00000000000168693411439611
Rapgef2	0.00752493	0.46988802374238	0.257	0.188	0.00000000000178085040957866
Heca	0.00759457	0.337859773524304	0.239	0.172	0.00000000000179732980892507
Ciapin1	0.00776191	0.407426979360566	0.206	0.146	0.0000000000018369345215273
Tnfsf11	0.00796939	0.520713044972501	0.108	0.06	0.00000000000188603599310637
Crlf2	0.00994627	-0.255994553585637	0.185	0.262	0.00000000000235388360497074
Retreg2	0.0101821	-0.250069935632434	0.119	0.184	0.00000000000240970400799962
Arrb2	0.0119557	-0.253748964404034	0.138	0.206	0.00000000000282942910741673
Nav2	0.013154	0.476323306515747	0.28	0.211	0.00000000000311302610696033
Abhd17b	0.00136113	0.382833269750939	0.234	0.169	0.0000000000032212563978519
Trio	0.00138351	0.316441818989453	0.144	0.089	0.00000000000327420983934346
Magt1	0.0287835	-0.262682889157382	0.178	0.254	0.00000000000681191220636494
Tnfaip8l2	0.0357533	-0.254715291275263	0.19	0.266	0.00000000000846137695067607
Ube2e3	0.0403377	0.322410255226503	0.153	0.098	0.00000000000954631307142939
Arhgap31	0.0641509	0.500883857489655	0.397	0.33	0.0000000000151819444289114
Lamp1	0.0671087	-0.262579783164742	0.24	0.319	0.0000000000158819337109944
Mier1	0.0672115	0.338541355026038	0.544	0.496	0.000000000015906272752162
Dock10	0.0738546	0.477988601356867	0.514	0.461	0.000000000017478440339989
Ube2s	0.0745043	0.374519157778168	0.457	0.403	0.0000000000176321801556139
Azin1	0.0812828	0.369004386541498	0.265	0.2	0.0000000000192363897212264
Dtx1	0.194039	-0.258480770653464	0.138	0.205	0.0000000000459213855263259
Prrt1	0.214872	-0.270130223396307	0.085	0.138	0.0000000000508517080593697
Tbc1d10a	0.217514	0.287439124112428	0.135	0.084	0.000000000051476803008753
Eml4	0.00247836	0.357190630272809	0.326	0.259	0.0000000000586528748291526
Ifi47	0.263745	-0.286768057195626	0.163	0.232	0.0000000000624179506633003
Nktr	0.0266086	0.320851043802748	0.471	0.412	0.0000000000629720265172531
Pik3r5	0.272061	0.410504636895092	0.186	0.13	0.0000000000643859059730424
Eif3a	0.276887	0.263988958332462	0.584	0.535	0.0000000000655279916182215
March3	0.28059	0.509675340926218	0.239	0.174	0.000000000066404452510518
Emsy	0.324254	0.307397254724224	0.233	0.171	0.0000000000767378604598028
Mapkapk2	0.349054	0.319617499912353	0.22	0.159	0.0000000000826070829975874
Qk	0.384924	0.319030930482438	0.232	0.169	0.00000000009109620046769
Arid4b	0.386296	0.310155897311318	0.428	0.365	0.0000000000914207765859447
Ndfip1	0.430748	0.284337071427163	0.77	0.783	0.000000000101940834690385
Cd74	0.512934	0.520075310336052	0.232	0.171	0.000000000121390974218072
Med14	0.0560154	0.304680122618089	0.124	0.076	0.000000000132566036108507
Serinc1	0.645321	0.301463204032701	0.321	0.257	0.000000000152721583826708
Fkbp2	0.800546	-0.263666640894446	0.227	0.304	0.000000000189457201502488
Sntb1	0.891175	0.397527446495239	0.261	0.196	0.000000000210905477438346
Ifnar1	0.0000000000000120601605176527	0.336556289921706	0.191	0.134	0.000000000285415758810769
Gbp2	0.0000000000000124464561327134	-0.284133937730987	0.057	0.103	0.000000000294557830836795
Csnk1g2	0.000000000000015156991323862	-0.250094731415494	0.193	0.263	0.000000000358705356670518
Slc7a6os	0.0000000000000178649524356464	0.34643163344416	0.281	0.216	0.000000000422791964342008
Actg1	0.0000000000000191023896984184	0.281542734724614	0.952	0.953	0.000000000452077154602769
Snapc1	0.0000000000000195683319147803	0.351162342917112	0.211	0.155	0.00000000046310414309519
Ier5	0.0000000000000284487573411334	0.312300047108504	0.488	0.434	0.000000000673268291235264
Cmss1	0.0000000000000297987278281883	0.388779394382799	0.199	0.141	0.000000000705216692781904
Zfp131	0.0000000000000336048064557128	0.273293730132521	0.176	0.121	0.000000000795291349580899
Edem1	0.0000000000000430019737978141	0.29986684148337	0.234	0.175	0.00000000101768471189907
Stk40	0.0000000000000610117149623904	0.310240777076998	0.128	0.081	0.00000000144390324629993
Akt3	0.0000000000000610453650496405	0.329936289615336	0.211	0.151	0.00000000144469960926479
Impact	0.000000000000112282087077027	0.305481617899571	0.143	0.094	0.00000000265726787276492
Jmjd1c	0.000000000000118541365412294	0.328548065696275	0.336	0.274	0.00000000280539995384736
Gtf2b	0.000000000000135712490664572	0.343851881830421	0.313	0.257	0.00000000321177180406775
Bex3	0.000000000000146717661561632	0.37102746983362	0.249	0.193	0.00000000347222017851758
Pde7a	0.000000000000158872722433193	0.394452233030973	0.302	0.242	0.00000000375988184910394
Klrc1	0.000000000000160528108047878	0.361597004840343	0.108	0.066	0.00000000379905820506107
Cdk17	0.000000000000164870752729323	0.419242424230032	0.288	0.228	0.00000000390183123409215
Bcl2l11	0.000000000000186297409610557	0.293507457897888	0.105	0.063	0.00000000440891449584345
Ppp2r2d	0.000000000000188304072594826	0.292888939905952	0.18	0.127	0.00000000445640418202916
Hmgn1	0.000000000000344445622758339	0.293231019865093	0.24	0.183	0.00000000815165010819884
Cd27	0.000000000000381103457090939	0.263525263657213	0.101	0.06	0.00000000901919441551417
Pou2f1	0.00000000000046971033398064	0.288179805582814	0.141	0.093	0.0000000111161647639858
Ski	0.000000000000514364312626959	0.305791094191962	0.211	0.155	0.0000000121729458226296
Cdk12	0.000000000000564606031659821	0.309036936199985	0.352	0.295	0.0000000133619663452613
Iars2	0.000000000000577185500899238	0.265575426852535	0.141	0.094	0.0000000136596720642814
Fndc3a	0.000000000000622150672531808	0.333142922606253	0.232	0.174	0.0000000147238178161378
Larp1b	0.000000000000630067167026563	0.258954078075256	0.105	0.063	0.0000000149111695748506
Prkce	0.00000000000064161042321605	0.317863108980324	0.125	0.08	0.000000015184352275831
Etv6	0.00000000000086475006326236	0.442107334662068	0.26	0.205	0.000000020465174997167
Casc3	0.000000000000924254326371685	0.27546153316238	0.166	0.115	0.0000000218734028879123
Psen2	0.000000000000979927463305033	0.38208035843821	0.425	0.383	0.0000000231909633465769
Rell1	0.00000000000109843506734374	0.314509558144146	0.126	0.082	0.000000025995564303757
Tbl1x	0.00000000000110826657298067	0.329530839435403	0.381	0.323	0.0000000262282367161605
Fbxw11	0.00000000000135743481900225	0.266398784022653	0.122	0.078	0.0000000321250524265072
Ubxn2a	0.00000000000178714995735834	0.267355241701215	0.199	0.145	0.0000000422946908908426
Hspa1a	0.00000000000201850709446957	218343990026827	0.268	0.219	0.0000000477699888977168
Diaph2	0.00000000000254200157022229	0.361489166221741	0.228	0.171	0.0000000601590091608807
Akirin2	0.00000000000265208960977031	0.359201642814584	0.311	0.258	0.0000000627643527048242
BC005561	0.00000000000386254632029454	0.274464343569576	0.14	0.095	0.0000000914110212160907
Mef2d	0.00000000000558889871286776	0.260266674820303	0.16	0.112	0.000000132266876938728
Pan3	0.00000000000598434370602941	0.275606549425577	0.276	0.215	0.000000141625478146892
Atp8b4	0.00000000000623684141506591	0.445563264642593	0.291	0.237	0.00000014760108892895
Csnk1d	0.00000000000811875558021678	0.268611618150043	0.245	0.191	0.00000019213846956141
Traf3	0.00000000000864396700620773	0.274777729930795	0.172	0.122	0.000000204568123168912
Csf2	0.000000000011366128263489	0.74484394459237	0.144	0.103	0.00000026899079148373
Taf1	0.0000000000128544911027233	0.283421536513548	0.185	0.135	0.000000304214386437051
Stip1	0.0000000000134249874061505	0.297578693966912	0.248	0.196	0.000000317715751953957
Prpf40a	0.000000000013655908657698	0.275412452759688	0.441	0.39	0.000000323180734293082
Nop58	0.0000000000200702145406382	0.286771975483535	0.257	0.204	0.000000474981697318744
Larp1	0.0000000000205589930581933	0.268570713101776	0.21	0.158	0.000000486549129715202
Ncapd3	0.0000000000206864120438876	0.269460523282963	0.145	0.1	0.000000489564627430644
Cnot4	0.0000000000282369346991375	0.258035854262723	0.349	0.291	0.000000668255296589789
Tcf12	0.0000000000303156508620073	0.355284069611671	0.323	0.269	0.000000717450193300264
Birc2	0.0000000000323148833551488	0.276854951799059	0.273	0.219	0.000000764764029482951
Itgb3	0.0000000000333216440761366	0.379594449716344	0.171	0.126	0.000000788590028705849
Dip2b	0.0000000000356584383705869	0.298669939542591	0.192	0.143	0.000000843892602478309
AI506816	0.000000000040239165464407	0.275150205361791	0.151	0.106	0.000000952300089880656
Wdr37	0.0000000000402706369812134	0.269963756390118	0.143	0.099	0.000000953044894797395
Crybg1	0.000000000041790674808146	0.359287428145715	0.195	0.147	0.000000989018110009583
Col4a3bp	0.0000000000422462943565474	0.267831209140663	0.2	0.149	0.00000099980080224205
Nfe2l2	0.0000000000435933202474372	0.300695548115452	0.177	0.13	0.00000103167951697585
Irf4	0.0000000000542831630491113	0.324318538217057	0.121	0.081	0.00000128466533672027
Tmem243	0.0000000000613895324305794	0.277699095220801	0.222	0.172	0.00000145284467450209
Rapgef1	0.0000000000625626687841374	0.29171612637988	0.194	0.145	0.0000014806081194454
Dennd1a	0.0000000000629975861971519	0.299867808251477	0.197	0.147	0.0000014909008749418
Dctn4	0.0000000000776891222341254	0.265969732083136	0.3	0.25	0.00000183859076679281
Xbp1	0.0000000000985137449224708	0.309082418453855	0.277	0.228	0.00000233142628733519
Nop56	0.00000000010082433625678	0.257631246194719	0.224	0.172	0.00000238610874185296
Rab3gap2	0.000000000109096547702498	0.261460818052761	0.102	0.065	0.00000258187889792731
Tmtc2	0.000000000111756892666956	0.481535382979816	0.103	0.066	0.00000264483862185617
Rsbn1	0.000000000133044952827121	0.289205464814682	0.255	0.205	0.00000314864185360664
Lamc1	0.000000000140761216132227	0.267606856960253	0.103	0.067	0.00000333125494098529
Vps54	0.000000000207214691343578	0.396817325900492	0.183	0.137	0.00000490394288533711
Aplp2	0.000000000207922074062584	0.296153679546971	0.256	0.204	0.00000492068380476511
Mbtd1	0.000000000250846392724808	0.273191418615665	0.159	0.114	0.0000059365307302253
Znrf3	0.00000000026774484072207	0.33140401398733	0.15	0.107	0.0000063364494005285
Rusc1	0.000000000305943951151088	0.273466149237988	0.141	0.1	0.00000724046954794164
Fyb	0.000000000314687830558692	0.311322729056487	0.283	0.23	0.000007447402198002
Sik2	0.000000000334761359786368	0.283566625319883	0.154	0.111	0.00000792246234070418
Dennd4c	0.000000000345078511315101	0.43166617655355	0.259	0.211	0.00000816662804878319
Zfp326	0.000000000495843502356089	0.268291692109823	0.148	0.106	0.0000117346323267592
Midn	0.000000000527223924619029	0.25098141306373	0.166	0.122	0.0000124772814000339
Cdk13	0.000000000580406615409964	0.30713411487234	0.296	0.248	0.0000137359029602922
Susd6	0.000000000638869996454268	0.343049635587707	0.225	0.177	0.0000151194973360867
Pum1	0.000000000647723796667029	0.25890958695323	0.296	0.246	0.0000153290313719219
Ankhd1	0.000000000710239359668972	0.265412898763512	0.268	0.216	0.0000168085246859259
Pitpnc1	0.000000000774135351818039	0.341916400351093	0.341	0.292	0.0000183206872361257
Tmem156	0.000000000782489054205902	0.320993561138597	0.15	0.109	0.0000185183859568369
Polr2a	0.000000000980265673084183	0.330670929880862	0.322	0.276	0.0000231989674192103
Csnk1g3	0.000000001056663000603	0.285973899609813	0.206	0.16	0.0000250069865722705
Arhgef3	0.00000000107174953394429	0.337831966385383	0.232	0.185	0.0000253640244703256
Cobll1	0.00000000108648281370067	0.264739209560473	0.119	0.081	0.0000257127022690399
Zfp462	0.00000000110595363148456	0.284093797563481	0.17	0.125	0.0000261734986427136
Atxn1	0.00000000115781487254457	0.377149348032627	0.295	0.248	0.0000274008467736398
Impdh1	0.00000000129708287838549	0.25245019385016	0.158	0.117	0.000030696763399871
Fbxo33	0.00000000145358254150163	0.266476960201715	0.123	0.085	0.0000344004844271776
Fgf13	0.00000000146129917738394	0.301479033933689	0.134	0.093	0.0000345831063319683
Pik3ap1	0.00000000146490604426069	0.356474435785239	0.245	0.202	0.0000346684664434734
Foxp1	0.00000000188237667089678	0.348145092828786	0.412	0.368	0.0000445483262934432
Abl2	0.00000000226215487983893	0.295928048036062	0.101	0.067	0.0000535361573862681
Rcc2	0.00000000241972394288212	0.258445734849499	0.223	0.177	0.0000572651868322482
Ubc	0.00000000262788372301189	0.321649320590252	0.737	0.724	0.0000621914961887995
Plxnc1	0.00000000267437297197117	0.29594537142285	0.109	0.074	0.0000632917107546696
Ncoa2	0.00000000382978052541257	0.275934562589407	0.253	0.206	0.0000906355859144139
Gpx4	0.00000000559840497807463	0.391449724837159	0.573	0.569	0.000132491852211114
Ptbp2	0.00000000589490125192662	0.25817270354813	0.132	0.095	0.000139508733028095
Ambra1	0.00000000612337836445511	0.255398228593907	0.169	0.126	0.000144915872373195
Notch2	0.00000000670322614726595	0.311760743720107	0.195	0.153	0.000158638550001196
Zc3h15	0.00000000682134069223714	0.344873578559142	0.419	0.386	0.000161433848822484
Arid5b	0.00000000715849356453029	0.350619185611967	0.26	0.217	0.000169412908698174
Prdx6	0.00000000720741649076892	0.328698890333992	0.672	0.674	0.000170570718670537
Ppp1cb	0.00000000734883427237251	0.284467327827684	0.294	0.252	0.000173917511889968
Klf6	0.00000000781625602746607	0.358866325530494	0.628	0.617	0.000184979515146012
Zfand3	0.0000000115619695384823	0.32686225979836	0.231	0.19	0.000273625571097722
Kdm6a	0.0000000137052949422272	0.265638141420582	0.249	0.204	0.000324349510102749
Thada	0.0000000157220069165795	0.31774869224212	0.178	0.138	0.00037207701568777
Dnaja2	0.0000000187522582405645	0.261479842313323	0.443	0.41	0.0004437909435212
Gpr171	0.0000000194074691151019	0.276314977660141	0.201	0.161	0.000459297164078001
Pgm2l1	0.0000000223943611118051	0.351425864547662	0.204	0.165	0.000529984950071979
Ralgapa1	0.0000000250660585848861	0.2782945542399	0.191	0.15	0.000593213342469914
Atrnl1	0.0000000323129822528885	0.348721029147521	0.167	0.128	0.00076471903799686
Kpna4	0.0000000359624439458203	0.331888393034262	0.341	0.299	0.000851087198421783
Zdhhc18	0.0000000359913246687344	0.266144130896654	0.351	0.313	0.000851770689610269
Fam117b	0.0000000377693033232034	0.318558195090061	0.164	0.126	0.000893848332446931
Nfat5	0.0000000396645841131668	0.264972091859223	0.195	0.154	0.000938702047622206
Retreg1	0.0000000458542310065203	0.278206752301604	0.384	0.345	0.00108518623100031
Slc9a9	0.0000000461110748739833	0.291697528481359	0.218	0.174	0.00109126469796769
Map3k5	0.0000000471317205817232	0.29783277766643	0.165	0.126	0.00111541929928706
Sdhaf1	0.0000000499597501563769	0.282802946541795	0.147	0.112	0.00118234744720082
Pde5a	0.0000000687964247272617	0.412603583509383	0.291	0.251	0.00162813618759538
Cxcr6	0.0000000711788249458592	0.404034412938887	0.872	0.917	0.0016845180711687
Fbxl17	0.0000000715121065321535	0.303565210323105	0.192	0.151	0.00169240551318995
Ddx21	0.000000110867075141577	0.284688516431964	0.436	0.403	0.00262378020030057
Gnl3	0.000000136134735764093	0.250515967131721	0.203	0.164	0.00322176465659303
St6galnac3	0.000000174874565103326	0.354030245519339	0.407	0.375	0.00413858145773532
Tmem64	0.000000181880341569509	0.266864876756177	0.511	0.489	0.004304380163584
Atp6v0c	0.000000206329572310551	0.314195914139412	0.53	0.529	0.00488299565830149
Smyd3	0.000000226215107007069	0.294754522399469	0.182	0.144	0.0053536067224293
Gzmb	0.000000244579456382168	0.395311856540318	0.222	0.18	0.00578821741474038
Gpcpd1	0.000000246144917566446	0.265636933582489	0.209	0.169	0.0058252656191275
Plin2	0.000000255894013215892	0.33420707229335	0.202	0.165	0.00605598771676731
Esyt2	0.000000314263399925192	0.344965740074578	0.344	0.305	0.0074373576226296
Anp32a	0.000000330620690231266	0.399079750763801	0.641	0.664	0.00782446925501313
4930523C07Rik	0.000000370175186167603	0.306943201788166	0.476	0.449	0.00876056595584249
Cpsf6	0.000000422472137039684	0.265685484667645	0.224	0.186	0.00999822559518117
Adam8	0.000000459020103845958	0.276751849477404	0.279	0.244	0.0108631697776184
AU020206	0.00000053410601798303	0.262065578656197	0.35	0.313	0.0126401530215864
Elmo1	0.000000676510785602038	0.265022080657366	0.432	0.403	0.0160103042520578
Pik3r1	0.000000688895400290988	0.317981293871641	0.407	0.38	0.0163033985432865
Stag1	0.000000718345298872942	0.271586498814878	0.32	0.283	0.0170003598431271
Utrn	0.000000721723365219494	0.31570991736182	0.378	0.348	0.0170803051612846
Lcorl	0.000000758838651181997	0.258891292698384	0.145	0.112	0.0179586755188731
Ascc3	0.00000131789078740665	0.254732442912645	0.298	0.262	0.0311892033747659
Gtpbp4	0.00000134704808945136	0.263972122577223	0.271	0.236	0.0318792400849558
Cnot6l	0.00000141238867911994	0.282468361951434	0.365	0.331	0.0334255904800525
Ppp1r11	0.00000156344533681847	0.291370110720605	0.473	0.463	0.0370004973411458
Xcl1	0.00000170748763466948	0.311110853785613	0.1	0.072	0.0404094023620878
Nrf1	0.00000195325460828755	0.258439773470051	0.163	0.131	0.0462257235597332

## Sheet: Supplementary Table 3
Genome_tracks	p_val	avg_log2FC	pct.1	pct.2	p_val_adj	cluster
chr2-170050364-170051301	2.86115e-172	218196505652143	0.187	0.047	3.64373e-167	0
chr11-99170612-99171505	1.28601e-169	166001744828831	0.26	0.096	1.63777e-164	0
chr18-81210580-81211503	7.84582e-164	188643279557272	0.214	0.067	9.99181e-159	0
chr1-128602373-128603194	2.48716e-162	189443882923402	0.211	0.066	3.16745e-157	0
chr18-56412602-56413494	7.41678e-151	171047055226123	0.226	0.081	9.44542e-147	0
chr4-134749996-134750903	1.14154e-147	0.994397158355455	0.434	0.262	1.45377e-141	0
chr13-28551337-28552256	1.40494e-143	157810574889649	0.246	0.093	1.78922e-138	0
chr10-61232852-61233762	5.37799e-136	156094017406596	0.235	0.092	6.84898e-131	0
chr3-108865367-108866262	3.76359e-135	196368149804635	0.174	0.051	4.79301e-130	0
chr4-155049831-155050732	6.09574e-132	167945291003408	0.21	0.074	7.76304e-127	0
chr13-28512382-28513257	2.12792e-131	122233432878753	0.321	0.157	2.70995e-126	0
chr15-80538412-80539264	3.11371e-131	13977459319105	0.265	0.116	3.96538e-126	0
chr18-32597843-32598746	1.5859e-130	186257737622903	0.18	0.057	2.01968e-125	0
chr13-73703393-73703813	1.61858e-127	15998779128027	0.217	0.082	2.06129e-122	0
chr11-104660917-104661859	2.86633e-127	120768968177568	0.313	0.16	3.65033e-122	0
chr5-147340683-147341613	3.76408e-126	185076140345905	0.178	0.056	4.79364e-121	0
chr9-112174547-112175367	2.83979e-124	151104714153618	0.233	0.092	3.61653e-119	0
chr15-100182735-100183484	7.4887e-123	191970145012448	0.163	0.051	9.537e-118	0
chr18-75409981-75410894	6.37179e-121	123005262340206	0.29	0.147	8.11461e-116	0
chr1-135807330-135808262	1.3169e-116	146826807116774	0.226	0.094	1.6771e-111	0
chr6-71322192-71323085	1.49285e-115	231886936042135	0.122	0.028	1.90117e-110	0
chr15-59913582-59914488	1.51815e-115	179470523862508	0.172	0.057	1.93339e-110	0
chr6-28350848-28351763	1.06588e-113	180043830923785	0.168	0.055	1.35742e-108	0
chrX-41400151-41401090	1.47093e-113	167030305365963	0.186	0.067	1.87326e-108	0
chr9-58112072-58113002	1.29558e-112	20248089211072	0.143	0.04	1.64994e-107	0
chr12-25012857-25013749	3.43943e-111	189831198520412	0.155	0.047	4.38019e-106	0
chr2-122469011-122469859	2.7406e-110	184459248366639	0.16	0.05	3.49021e-104	0
chr8-111582174-111583069	4.01198e-109	168493383228734	0.179	0.063	5.10934e-104	0
chr19-14695106-14696032	7.35812e-109	136554641738958	0.236	0.107	9.37071e-104	0
chr8-13686198-13687086	8.62384e-109	0.996640304822867	0.364	0.209	1.09826e-103	0
chr7-68250183-68251099	2.53931e-106	186617883070419	0.152	0.047	3.23386e-101	0
chr3-131199498-131200421	7.54664e-104	151998347122104	0.199	0.078	9.61079e-99	0
chr2-144228347-144229246	3.69629e-103	166195016706749	0.173	0.063	4.7073e-99	0
chr3-115682390-115683334	3.53164e-102	106051246372581	0.322	0.175	4.49762e-97	0
chr2-118007745-118008667	1.07273e-101	241360064138097	0.104	0.022	1.36615e-96	0
chr5-134444175-134445035	1.92798e-101	139815009622075	0.217	0.094	2.45533e-96	0
chr9-42487799-42488719	2.41173e-101	200707513643567	0.133	0.037	3.07139e-97	0
chr13-28953365-28954201	4.73575e-101	103345712277515	0.326	0.185	6.03107e-96	0
chr9-48980152-48981110	8.03534e-100	20116215004538	0.132	0.036	1.02332e-94	0
chr7-24413327-24414238	7.33128e-98	0.980967655650598	0.339	0.201	9.33653e-94	0
chr11-75560728-75561647	1.86374e-97	161472940391668	0.173	0.064	2.37351e-92	0
chr9-96394756-96395625	1.2479e-94	0.908799620971809	0.367	0.228	1.58923e-89	0
chr13-73702610-73703317	3.21736e-94	113968924008721	0.27	0.142	4.09737e-89	0
chr11-99154720-99155639	4.56178e-94	0.917684283778096	0.354	0.224	5.80952e-89	0
chr15-67409771-67410683	2.37699e-92	136048438770984	0.21	0.092	3.02714e-87	0
chr16-23181232-23182119	3.7032e-92	120134876608778	0.249	0.124	4.7161e-87	0
chr2-59469494-59470424	3.3486e-91	128700134266201	0.223	0.106	4.26451e-86	0
chr10-19321478-19322379	3.89975e-92	131259488104867	0.219	0.1	4.96642e-86	0
chr4-149282111-149283066	7.61105e-91	154853039651754	0.169	0.067	9.69282e-85	0
chr12-28834037-28834937	1.57806e-88	104336745721256	0.293	0.163	2.0097e-83	0
chr11-11725797-11726651	2.78335e-88	102773023206192	0.294	0.171	3.54466e-83	0
chr13-55017769-55018680	2.84788e-88	110106514973308	0.272	0.145	3.62683e-83	0
chr3-89871997-89872886	3.1717e-88	0.994773099998575	0.312	0.181	4.03922e-83	0
chr7-63998915-63999844	7.66195e-89	117091832243775	0.246	0.127	9.75765e-83	0
chr2-157121496-157122416	7.95492e-88	138224144124661	0.196	0.086	1.01307e-82	0
chr8-128473615-128474532	4.01934e-87	192159404593071	0.124	0.037	5.11871e-82	0
chr12-73382100-73383019	1.99515e-86	136399503486584	0.198	0.088	2.54086e-81	0
chr10-128745988-128746907	5.93826e-86	0.918493878034713	0.337	0.208	7.56249e-81	0
chr13-24415320-24416201	2.69471e-85	0.843278194631313	0.371	0.248	3.43176e-80	0
chr7-68275501-68276406	2.82233e-85	110345019794622	0.262	0.141	3.59429e-80	0
chr15-100181600-100182476	3.57485e-85	10165926361885	0.293	0.17	4.55265e-80	0
chr3-89863804-89864682	1.03667e-84	140810843210794	0.185	0.08	1.32021e-79	0
chr2-157746342-157747237	1.10629e-84	15346834970603	0.164	0.065	1.40888e-79	0
chr10-18192938-18193867	1.88662e-84	132236901682084	0.202	0.094	2.40264e-79	0
chr8-125666943-125667842	3.97449e-84	132432254535191	0.203	0.092	5.0616e-79	0
chr11-117871738-117872672	1.63949e-83	0.70277363032842	0.458	0.337	2.08793e-78	0
chr11-52313866-52314804	3.1485e-83	0.69764014662841	0.455	0.338	4.00968e-78	0
chr19-10787070-10787964	6.61382e-81	12800745654862	0.204	0.097	8.42284e-76	0
chr11-5411352-5412248	9.68141e-81	11428908290369	0.241	0.125	1.23295e-75	0
chr7-24430604-24431502	1.42802e-80	0.93667793588288	0.312	0.194	1.81861e-75	0
chr11-106167135-106168038	6.57794e-80	100687986160537	0.285	0.164	8.37714e-75	0
chr8-13979595-13980512	1.07598e-79	175317863653468	0.131	0.044	1.37028e-74	0
chr2-68931952-68932845	6.44972e-79	187784342162665	0.117	0.036	8.21384e-74	0
chr1-84318324-84319243	1.6532e-78	192468630284754	0.113	0.034	2.10538e-73	0
chr18-75419186-75420083	1.72455e-78	0.962727077746879	0.296	0.178	2.19625e-73	0
chr10-117952625-117953554	6.35141e-78	10074927339079	0.279	0.16	8.08865e-74	0
chr5-119633356-119634263	7.08806e-80	16052437999162	0.144	0.054	9.02679e-73	0
chr6-142917258-142918160	1.60682e-77	109118420093314	0.25	0.135	2.04632e-72	0
chr19-55915184-55916095	1.78738e-77	108063149849867	0.251	0.137	2.27626e-72	0
chr17-83799402-83800288	2.78949e-77	18738720490935	0.115	0.036	3.55247e-72	0
chr3-115933268-115934189	4.02976e-77	149329921795093	0.16	0.064	5.13198e-73	0
chr8-14012268-14013132	4.19254e-78	0.95383377764567	0.296	0.179	5.33929e-72	0
chr7-24467649-24468566	7.73771e-77	170784770588214	0.131	0.046	9.85413e-72	0
chr11-31999784-32000667	1.64948e-76	0.925575217614102	0.309	0.188	2.10065e-71	0
chr5-140870950-140871805	6.15703e-75	137162628320472	0.176	0.077	7.8411e-70	0
chr11-106665125-106666016	6.6626e-75	107977177381638	0.246	0.133	8.48496e-70	0
chr4-154936379-154937291	6.95355e-76	0.806712524425911	0.363	0.245	8.85549e-70	0
chr12-107184199-107185074	1.11721e-74	170495105306234	0.128	0.045	1.42279e-69	0
chr12-107140751-107141679	1.29488e-74	160560508244143	0.14	0.052	1.64906e-70	0
chr11-105444664-105445547	2.24051e-74	181080115408793	0.117	0.038	2.85333e-69	0
chr10-5448084-5449019	3.50525e-74	139213077911368	0.168	0.074	4.46401e-69	0
chr15-78683270-78684202	4.37517e-74	128281365202549	0.192	0.089	5.57187e-69	0
chr18-56468761-56469685	1.17499e-73	107217026761086	0.247	0.135	1.49638e-68	0
chr11-109591242-109592139	2.15837e-73	153507348326875	0.146	0.058	2.74872e-68	0
chr4-140600873-140601794	1.32084e-73	168271365901433	0.128	0.045	1.68212e-68	0
chr8-13986870-13987715	1.56491e-72	106526404417686	0.245	0.135	1.99294e-68	0
chr17-29428596-29429502	2.70059e-72	120431959945595	0.205	0.102	3.43926e-67	0
chr4-111414617-111415510	6.02883e-73	118405955207968	0.208	0.107	7.67784e-67	0
chr16-95283851-95284770	1.00277e-71	157335809939167	0.14	0.053	1.27705e-67	0
chr11-75318481-75319420	1.27195e-71	121184323323929	0.202	0.1	1.61985e-66	0
chr7-68285578-68286412	1.31802e-71	116310563804778	0.216	0.109	1.67853e-66	0
chr5-28402491-28403422	2.4934e-71	101872814206165	0.261	0.146	3.1754e-66	0
chr19-32574505-32575372	2.59014e-71	140136497695554	0.164	0.071	3.2986e-66	0
chr14-16173090-16173990	3.34245e-71	111427332396218	0.226	0.12	4.25667e-66	0
chr1-128590738-128591583	1.03625e-71	0.826538855217739	0.34	0.223	1.31969e-65	0
chr14-18001689-18002583	4.78545e-70	149526739623404	0.146	0.06	6.09437e-65	0
chr4-101174926-101175813	2.84677e-70	114688898909005	0.216	0.11	3.62542e-64	0
chr9-31270958-31271881	5.17438e-69	120485685793767	0.202	0.097	6.58968e-64	0
chr11-3344628-3345551	1.82964e-68	129572772124254	0.176	0.083	2.33008e-63	0
chr3-84065590-84066501	2.57465e-68	118812715401371	0.202	0.1	3.27887e-63	0
chr11-60032333-60033273	1.66392e-67	158298406407682	0.133	0.049	2.11904e-62	0
chr3-97273636-97274542	2.18615e-67	172222262807552	0.117	0.04	2.78411e-62	0
chr16-95869195-95870113	2.19227e-67	109396142027691	0.224	0.12	2.7919e-62	0
chr2-27121758-27122671	5.27699e-67	152323639152048	0.138	0.055	6.72036e-62	0
chr11-99136176-99137066	4.95574e-66	129592401490398	0.173	0.081	6.31124e-61	0
chr3-127868003-127868936	1.39414e-65	103508412464525	0.236	0.135	1.77546e-60	0
chr4-136835646-136836581	1.91667e-65	0.969581801730314	0.261	0.151	2.44091e-60	0
chr10-128990737-128991625	2.09094e-65	154505379087829	0.134	0.052	2.66285e-60	0
chr2-25620123-25621003	3.56763e-65	1276128968537	0.175	0.082	4.54344e-60	0
chr12-112854662-112855562	3.66596e-65	0.686382064956333	0.408	0.299	4.66867e-60	0
chr19-40257163-40258072	4.93384e-66	0.813605899036135	0.327	0.216	6.28335e-60	0
chr10-118064431-118065361	5.82622e-65	138580904587624	0.156	0.067	7.41981e-61	0
chr12-100164733-100165629	7.30159e-65	149122773498729	0.139	0.056	9.29872e-60	0
chr4-10769733-10770661	1.70392e-64	0.894575475877308	0.285	0.179	2.16997e-61	0
chr7-126285021-126285954	2.10659e-64	0.798534893600501	0.329	0.228	2.68279e-59	0
chr9-94945404-94946355	2.92914e-64	147246678977546	0.14	0.058	3.73032e-59	0
chr12-80272898-80273808	3.64791e-64	111455847915468	0.211	0.111	4.64569e-59	0
chr11-75282366-75283271	4.92905e-64	0.97890200368779	0.253	0.148	6.27724e-59	0
chr16-23174650-23175554	9.76324e-64	126610626959302	0.175	0.082	1.24337e-58	0
chr6-120199229-120200182	1.5775e-63	172176709145246	0.112	0.038	2.00898e-58	0
chr8-108886716-108887524	1.72498e-63	0.792409563510549	0.332	0.225	2.19679e-59	0
chr8-114815029-114815900	3.96147e-63	103535786796511	0.234	0.127	5.04501e-58	0
chr16-92640796-92641703	4.08391e-63	10891450525598	0.213	0.115	5.20094e-58	0
chr13-111983795-111984717	4.79911e-63	122884321354723	0.181	0.088	6.11176e-58	0
chr3-115815342-115816272	5.43361e-63	0.667859555926662	0.417	0.304	6.91981e-58	0
chr8-72278874-72279766	9.3531e-63	10329487401846	0.23	0.13	1.19114e-57	0
chr10-118633199-118634120	5.48314e-63	106438802511504	0.219	0.121	6.98289e-57	0
chr3-52102712-52103263	1.50047e-61	0.795559698477038	0.32	0.221	1.91088e-56	0
chr17-33947449-33948390	1.76089e-62	14834496382736	0.134	0.054	2.24253e-56	0
chr13-56506808-56507749	2.16602e-62	0.932624842665839	0.263	0.157	2.75847e-56	0
chr13-8783444-8784376	4.98726e-62	149108103327899	0.132	0.053	6.35138e-56	0
chr1-78538457-78539115	9.25893e-61	122668573113471	0.175	0.086	1.17914e-55	0
chr7-37490059-37490977	1.04354e-61	116345956373118	0.19	0.096	1.32897e-55	0
chr7-68286738-68287551	2.76216e-60	120809734340752	0.179	0.088	3.51767e-55	0
chr4-59167070-59167997	4.55111e-60	155467040636447	0.124	0.047	5.79593e-55	0
chr5-147323141-147324039	9.80541e-60	12676921686174	0.164	0.078	1.24874e-54	0
chr10-75535879-75536786	1.19115e-59	114939096054503	0.197	0.097	1.51696e-54	0
chr18-60952125-60953055	1.71622e-59	145014665948099	0.136	0.056	2.18564e-54	0
chr6-142964642-142965450	2.60613e-59	102344633925771	0.224	0.127	3.31896e-54	0
chr4-97657360-97658265	2.86152e-59	122769981735565	0.174	0.083	3.6442e-54	0
chr7-99086713-99087635	3.07219e-59	0.922196535034652	0.261	0.158	3.91249e-54	0
chr15-97841796-97842647	3.07964e-59	128474024724339	0.16	0.075	3.92198e-54	0
chr1-193421249-193422119	3.4591e-60	0.948455288834426	0.252	0.149	4.40524e-54	0
chr9-120691545-120692497	6.39397e-59	0.92049465170372	0.259	0.159	8.14285e-55	0
chr12-99640116-99640973	1.34796e-58	0.862143298282727	0.279	0.181	1.71665e-53	0
chr6-101359396-101360318	2.00258e-58	131383144483369	0.155	0.07	2.55033e-53	0
chr16-5452728-5453653	3.89128e-58	135830828046157	0.147	0.064	4.95562e-53	0
chr8-83736429-83737361	5.35935e-58	0.935247479246173	0.25	0.151	6.82524e-53	0
chr12-28845671-28846576	6.99201e-60	166478221443996	0.109	0.038	8.90446e-53	0
chr6-72993033-72993925	1.20336e-57	0.810444643239736	0.303	0.203	1.5325e-52	0
chr2-102039047-102039946	1.6908e-57	173864684249104	0.101	0.035	2.15327e-53	0
chr11-52309203-52310132	2.05409e-57	125181063606794	0.161	0.078	2.61593e-52	0
chr11-3328025-3328936	2.21365e-57	136434988195966	0.145	0.063	2.81913e-52	0
chr11-113611790-113612694	2.58489e-57	122241180984056	0.168	0.083	3.29191e-52	0
chr7-83147791-83148696	4.32199e-58	15506472672227	0.119	0.046	5.50414e-52	0
chr11-88430018-88430965	9.19067e-57	132950739206069	0.148	0.067	1.17045e-51	0
chr10-21254523-21255426	9.21441e-59	140225228028195	0.138	0.059	1.17347e-51	0
chr11-99167790-99168727	9.72486e-57	158984199202763	0.115	0.043	1.23848e-51	0
chr11-117639275-117640142	1.59681e-56	133271059573417	0.148	0.066	2.03357e-51	0
chr5-148976612-148977529	1.90784e-56	0.976337517452597	0.229	0.136	2.42967e-51	0
chr5-37056168-37057097	1.02468e-55	128827264250563	0.154	0.071	1.30496e-50	0
chr4-32343525-32344449	1.35464e-55	0.775745665707222	0.313	0.216	1.72516e-50	0
chr11-43528362-43529236	4.90416e-55	106808140876157	0.201	0.109	6.24555e-50	0
chr10-128715866-128716782	4.92151e-57	0.86610342573155	0.27	0.172	6.26764e-50	0
chr6-99394454-99395380	5.63674e-55	128207540972018	0.154	0.071	7.1785e-50	0
chr9-51213297-51214254	6.10936e-55	0.78381877091826	0.311	0.208	7.78039e-50	0
chr15-89282248-89283174	8.06907e-55	123999229963407	0.16	0.077	1.02761e-49	0
chr3-69289721-69290582	8.13792e-55	102758445830001	0.211	0.118	1.03638e-49	0
chr7-68264270-68265205	1.29344e-55	1415767663414	0.133	0.055	1.64722e-49	0
chr10-68673276-68674183	2.02035e-54	0.889994512895219	0.257	0.16	2.57296e-49	0
chr8-95369382-95370264	2.34783e-54	116822751798479	0.171	0.089	2.99001e-49	0
chr7-24431613-24432381	2.49786e-54	0.986120661773429	0.221	0.13	3.18108e-49	0
chr3-59702314-59703243	3.58038e-54	156024360914786	0.113	0.043	4.55968e-49	0
chr18-81863119-81864161	4.63757e-54	159292353985043	0.11	0.041	5.90604e-49	0
chr8-14961244-14962158	9.2869e-54	0.609392592256134	0.424	0.325	1.18271e-48	0
chr3-85126686-85127601	1.05553e-53	0.731210651738977	0.336	0.233	1.34424e-48	0
chr15-97389302-97390153	1.31586e-53	166123888068238	0.103	0.036	1.67577e-48	0
chr11-88073081-88074020	1.59035e-53	148799214778213	0.12	0.048	2.02534e-48	0
chr11-115462387-115462953	2.84541e-53	13704623364438	0.133	0.06	3.62369e-48	0
chr6-145992655-145993569	3.31152e-53	138941258950984	0.135	0.057	4.21729e-48	0
chr11-88091652-88092578	3.74659e-53	113723185730919	0.179	0.091	4.77136e-48	0
chr2-73002766-73003654	4.06121e-53	117679879510902	0.169	0.084	5.17203e-49	0
chr16-5445502-5446407	4.22147e-53	152516137053356	0.117	0.045	5.37612e-48	0
chr3-115714594-115715449	4.61068e-53	0.849267102081148	0.27	0.174	5.87179e-48	0
chr11-95356483-95357382	6.24516e-53	0.63995222631656	0.394	0.296	7.95334e-48	0
chr10-122651705-122652604	7.17617e-53	102251187418384	0.208	0.116	9.13899e-48	0
chr7-101466243-101467133	1.08245e-52	0.625038196742429	0.416	0.307	1.37852e-47	0
chr12-107123460-107124220	1.25312e-52	139085660903815	0.131	0.056	1.59588e-48	0
chr9-121454630-121455512	1.57485e-52	122979543278393	0.158	0.077	2.00561e-48	0
chr3-97294130-97295060	1.65853e-52	139337652900366	0.131	0.056	2.11217e-47	0
chr11-104667145-104668061	4.6171e-52	0.968005882616497	0.223	0.129	5.87997e-47	0
chr10-42848559-42849403	6.58664e-52	152522117731486	0.114	0.044	8.38822e-47	0
chr2-104172469-104173374	7.75162e-52	0.828872789672054	0.276	0.178	9.87184e-47	0
chr9-11513492-11514402	9.18363e-52	149671160742764	0.116	0.046	1.16955e-46	0
chr4-136816390-136817323	1.19526e-51	135350445499018	0.135	0.059	1.52219e-48	0
chr2-173083415-173084336	1.2599e-51	0.565169681096432	0.448	0.361	1.6045e-46	0
chr17-84032192-84033117	1.37271e-51	134693769011817	0.135	0.06	1.74817e-47	0
chr11-117793960-117794828	1.39014e-51	151983330247649	0.112	0.045	1.77038e-46	0
chr2-112509894-112510813	1.45713e-51	100679041357997	0.21	0.117	1.85569e-46	0
chr5-136155055-136155944	4.00463e-51	128237948946015	0.143	0.068	5.09997e-47	0
chr5-62778387-62779309	5.16418e-51	0.980525653450933	0.212	0.125	6.57669e-46	0
chr13-56476507-56477395	5.60905e-51	0.854913633195771	0.261	0.165	7.14323e-47	0
chr7-68298143-68299075	6.72931e-51	154460648479849	0.11	0.042	8.56991e-46	0
chr3-101700973-101701912	2.46695e-51	144567846816972	0.121	0.049	3.14171e-45	0
chr11-96996097-96997000	6.2155e-50	0.809557201009827	0.274	0.185	7.91557e-45	0
chr13-97286787-97287731	9.33381e-50	141951099500333	0.122	0.051	1.18868e-44	0
chr1-164063439-164064396	1.09357e-49	13016973926169	0.138	0.064	1.39268e-44	0
chr15-60186981-60187893	1.63042e-49	0.982331124345742	0.211	0.12	2.07637e-45	0
chr13-28417313-28418144	1.70815e-49	116048417867623	0.165	0.083	2.17536e-44	0
chr2-62394524-62395432	2.88788e-49	102870375462635	0.199	0.108	3.67778e-44	0
chr3-69177166-69178069	3.07676e-49	0.894873482362567	0.238	0.148	3.91832e-44	0
chr10-119005309-119006161	3.91801e-49	135213458430273	0.13	0.057	4.98966e-44	0
chr18-56446783-56447705	6.44206e-49	0.751067916859703	0.306	0.209	8.20409e-44	0
chr15-59524383-59525241	9.47482e-49	141815423373015	0.121	0.051	1.20664e-43	0
chr19-41030787-41031686	1.63994e-48	0.968187546950581	0.212	0.122	2.0885e-43	0
chr1-184793039-184793981	1.75423e-48	0.736007853789451	0.311	0.217	2.23405e-43	0
chr8-114802963-114803817	1.98426e-48	156688124661154	0.104	0.039	2.527e-43	0
chr12-102651973-102652815	2.16496e-48	0.75097648374911	0.307	0.207	2.75713e-43	0
chr12-107159908-107160784	2.63468e-48	0.92716366005518	0.222	0.135	3.35532e-43	0
chr15-36395894-36396843	3.52149e-48	0.838334661823108	0.259	0.169	4.48469e-43	0
chr13-28719918-28720835	3.99211e-48	146573013913858	0.115	0.046	5.08404e-43	0
chr6-28322091-28323001	6.75494e-48	146396323494769	0.112	0.046	8.60256e-43	0
chr18-36196580-36197467	7.6243e-48	125576017286414	0.14	0.068	9.7097e-43	0
chr13-46616404-46617298	9.08908e-49	1503176707815	0.109	0.043	1.15751e-42	0
chr6-144540941-144541854	1.11189e-47	125939604995067	0.139	0.067	1.41602e-42	0
chr7-24457469-24458403	1.51976e-47	0.552667888573632	0.44	0.356	1.93545e-42	0
chr8-123404286-123405211	2.772e-47	102869352401698	0.19	0.106	3.5302e-42	0
chr11-115463230-115464152	3.44331e-47	10756811683229	0.177	0.095	4.38513e-42	0
chr1-127796113-127797038	4.74523e-47	0.90842429246517	0.229	0.138	6.04314e-42	0
chr15-53266919-53267824	8.13248e-47	102179038942657	0.191	0.106	1.03569e-42	0
chr1-43403109-43404016	9.33649e-47	15328793756838	0.105	0.04	1.18902e-41	0
chr14-66188735-66189655	1.11134e-46	113377844107254	0.162	0.084	1.41532e-41	0
chr6-125221850-125222765	1.4657e-48	0.746266311277294	0.295	0.206	1.86659e-41	0
chr12-113445832-113446692	1.50712e-46	117862392937786	0.152	0.077	1.91935e-41	0
chr11-50835472-50836384	1.89698e-46	146653688799402	0.111	0.045	2.41585e-41	0
chr14-60117708-60118675	2.6486e-46	113435262758718	0.159	0.084	3.37305e-41	0
chr11-99115767-99116567	4.18028e-47	116260599539996	0.155	0.079	5.32368e-42	0
chr11-99162738-99163663	4.48586e-46	0.962407892511437	0.206	0.12	5.71284e-41	0
chr2-29097262-29098123	5.93155e-46	121301387233579	0.146	0.071	7.55395e-41	0
chr9-120795841-120796787	6.04114e-46	128279771630057	0.133	0.062	7.69352e-41	0
chr9-95314792-95315707	6.84449e-46	111414889098341	0.167	0.086	8.71659e-41	0
chr5-20332324-20333236	1.00462e-45	121506886720277	0.145	0.07	1.2794e-40	0
chr8-119569593-119570525	1.01793e-45	102081603222062	0.188	0.105	1.29635e-40	0
chr8-114801448-114802342	1.18379e-45	129134916565449	0.133	0.061	1.50757e-41	0
chr12-25010147-25011053	1.36311e-45	131870582699642	0.127	0.058	1.73594e-40	0
chr11-87935176-87936093	1.80633e-45	0.937604988789799	0.215	0.125	2.3004e-40	0
chr6-119508617-119509461	2.01573e-45	103645970870219	0.181	0.102	2.56708e-40	0
chr12-28808602-28809489	5.24197e-45	134794255238361	0.124	0.054	6.67575e-40	0
chr10-21234963-21235857	8.1483e-45	0.868950519665715	0.235	0.147	1.0377e-39	0
chr5-107079651-107080540	9.97881e-45	108500492856414	0.168	0.09	1.27082e-39	0
chr13-28501929-28502832	1.20103e-44	116336762532049	0.152	0.076	1.52953e-39	0
chr11-114872912-114873840	1.38151e-44	0.850052325306924	0.24	0.153	1.75938e-39	0
chr7-45121095-45122026	1.84562e-44	0.600486047869671	0.383	0.3	2.35044e-39	0
chr5-134282287-134283150	3.50954e-44	0.691009897803861	0.32	0.23	4.46947e-39	0
chr10-78594306-78595231	3.62805e-44	104908259984833	0.175	0.097	4.62039e-40	0
chr6-39274920-39275837	4.42492e-44	14183433394417	0.112	0.047	5.63522e-40	0
chr11-117878063-117878924	4.56386e-45	106174954388141	0.172	0.093	5.81217e-39	0
chr7-127628388-127629289	5.39038e-44	103412028611572	0.179	0.099	6.86475e-39	0
chr14-122901837-122902723	5.64273e-44	106897086603103	0.169	0.092	7.18613e-39	0
chr1-39090959-39091858	6.66443e-44	152674935351972	0.1	0.039	8.48729e-39	0
chr11-117951950-117952872	8.3021e-44	0.829198675833055	0.246	0.159	1.05729e-38	0
chr2-118499095-118500048	1.20496e-43	134929825594005	0.118	0.053	1.53454e-38	0
chr15-60111588-60112504	1.40914e-43	0.976489375987263	0.195	0.111	1.79457e-38	0
chr12-86810498-86811419	2.02867e-43	0.630618624198442	0.348	0.27	2.58356e-39	0
chr10-122758054-122758920	2.28359e-43	0.93694337461584	0.205	0.122	2.9082e-38	0
chr11-114876006-114876944	3.13016e-43	100378034760034	0.183	0.105	3.98632e-38	0
chr7-64160595-64161527	5.63221e-43	123027123431726	0.136	0.065	7.17273e-38	0
chr8-122463843-122464738	1.23002e-42	0.991569154593782	0.187	0.107	1.56646e-37	0
chr8-25518484-25519245	1.28683e-42	117574476325134	0.144	0.072	1.6388e-37	0
chr10-58713788-58714725	1.50821e-43	130019289742985	0.123	0.057	1.92074e-37	0
chr1-88654606-88655520	1.54716e-43	0.575476654419773	0.397	0.312	1.97034e-37	0
chr1-9847831-9848751	1.62187e-42	0.778327890257615	0.266	0.177	2.06548e-37	0
chr4-40875509-40876395	2.97507e-42	0.685361809930794	0.317	0.226	3.78881e-37	0
chr15-83602420-83603344	4.23877e-42	0.728999995939461	0.289	0.201	5.39816e-37	0
chr6-124693897-124694791	4.26633e-42	0.935720448596167	0.201	0.121	5.43326e-37	0
chr7-135542073-135542968	6.34483e-42	0.906430994358152	0.207	0.129	8.08027e-37	0
chr11-115461613-115462315	8.90791e-42	13763257194984	0.111	0.049	1.13444e-36	0
chr16-49839551-49840419	1.07342e-41	0.774809756834371	0.265	0.175	1.36702e-37	0
chr15-62164496-62165412	1.31146e-41	0.705955688432745	0.296	0.213	1.67017e-36	0
chr3-101065862-101066789	1.53516e-41	142650007732414	0.107	0.044	1.95505e-36	0
chr14-48225827-48226750	1.5577e-41	0.94175511441556	0.201	0.117	1.98376e-36	0
chr2-169958428-169959319	1.62394e-41	126513611618745	0.128	0.06	2.06812e-36	0
chr1-60745856-60746752	1.66201e-41	0.743920772587347	0.281	0.191	2.1166e-36	0
chr18-14603176-14604074	2.11275e-41	0.899706150029545	0.211	0.129	2.69062e-36	0
chr12-33048153-33049075	2.35755e-41	14131553290352	0.108	0.045	3.00239e-36	0
chr12-15804594-15805531	2.72759e-41	145362131353589	0.102	0.042	3.47364e-36	0
chr11-32061648-32062571	3.06717e-41	100237952737477	0.179	0.102	3.90611e-36	0
chr9-59941531-59942427	4.20977e-41	0.743484710641811	0.278	0.19	5.36122e-36	0
chr7-64011535-64012460	4.71106e-41	0.653274983529601	0.326	0.246	5.99963e-36	0
chr18-53417598-53418493	7.2087e-41	147615359752394	0.1	0.04	9.18043e-36	0
chr17-73812773-73813677	8.47611e-41	100035787311348	0.176	0.102	1.07945e-35	0
chr16-22526057-22526963	1.00046e-41	146043829957522	0.101	0.041	1.27411e-35	0
chr15-78576168-78577068	1.21947e-40	116214299463312	0.142	0.072	1.55302e-36	0
chr15-74918180-74919065	1.37047e-42	0.877558407043687	0.216	0.134	1.74532e-35	0
chr7-24373303-24374179	1.44278e-40	0.809600174487646	0.243	0.159	1.83741e-35	0
chr6-119335865-119336811	1.60843e-40	133693682283658	0.115	0.051	2.04836e-35	0
chr1-164457883-164458840	1.90301e-40	0.596523706819946	0.372	0.285	2.42353e-35	0
chr9-42465369-42466289	2.27199e-40	0.681450570166812	0.308	0.223	2.89342e-35	0
chr2-169778575-169779526	2.47351e-40	144992728480184	0.1	0.042	3.15007e-35	0
chr15-81035039-81036017	2.96403e-40	125216050555695	0.127	0.059	3.77476e-35	0
chr4-156003829-156004753	3.16589e-41	117062701351999	0.139	0.07	4.03182e-35	0
chr6-54737399-54738257	3.24535e-40	0.819027049766696	0.236	0.154	4.13302e-36	0
chr3-52101953-52102597	3.26452e-40	0.66385645713904	0.317	0.237	4.15743e-35	0
chr7-79363183-79364149	3.36966e-40	0.987753085194983	0.178	0.104	4.29133e-36	0
chr16-23165198-23166122	3.44218e-40	129742477249761	0.12	0.054	4.38369e-35	0
chr4-108310431-108311366	5.26769e-40	0.876269187442461	0.213	0.134	6.70851e-35	0
chr6-117890011-117890903	5.84175e-40	0.90701818715388	0.204	0.123	7.43959e-35	0
chr15-64206206-64206916	6.38894e-40	102713819514404	0.169	0.094	8.13645e-35	0
chr13-109837366-109838240	7.63403e-40	0.802692496411094	0.242	0.16	9.72208e-35	0
chr12-34990035-34990970	8.67856e-40	0.678120110743268	0.31	0.224	1.10523e-34	0
chr16-35765183-35766091	1.11089e-39	112253552159567	0.146	0.077	1.41474e-34	0
chr6-135418201-135419138	1.17271e-39	11719717023096	0.138	0.069	1.49347e-34	0
chr16-23224588-23225350	1.25989e-39	0.759807225075554	0.262	0.178	1.6045e-34	0
chr11-99166009-99166922	1.42526e-39	119734398184555	0.135	0.065	1.81509e-34	0
chr11-121697049-121697986	1.45391e-39	123066511795259	0.127	0.061	1.85158e-34	0
chr2-68959640-68960574	1.45526e-39	128930615594491	0.12	0.055	1.8533e-34	0
chr1-136600421-136601359	1.72997e-39	135457326302132	0.111	0.048	2.20315e-34	0
chr12-15967282-15968200	2.24895e-39	144055965468597	0.1	0.042	2.86408e-34	0
chr3-105132739-105133638	5.39734e-39	136346343227018	0.107	0.048	6.87362e-34	0
chr10-19333185-19334098	6.81944e-39	128069270666015	0.12	0.054	8.68469e-34	0
chr1-55405483-55406312	9.52637e-39	0.761175125601169	0.257	0.176	1.2132e-33	0
chr8-114881911-114882821	9.825e-39	11716365207036	0.135	0.068	1.25123e-33	0
chr9-118400323-118401262	1.03058e-38	124065932638592	0.124	0.059	1.31247e-33	0
chr6-99374453-99375950	1.07003e-38	0.747548497146426	0.267	0.181	1.3627e-33	0
chr7-75384395-75385334	1.19301e-38	13486227455401	0.109	0.048	1.51932e-33	0
chr3-130936729-130937605	1.37805e-38	128148759188772	0.119	0.054	1.75497e-34	0
chr4-108080683-108081622	1.45708e-38	142071907115946	0.1	0.043	1.85562e-33	0
chr5-100643878-100644812	1.62694e-38	101056378433204	0.168	0.095	2.07194e-33	0
chr6-134040267-134041198	1.74745e-38	137947688663795	0.104	0.046	2.22541e-34	0
chr6-142915141-142916038	2.10749e-38	0.891601190660831	0.203	0.125	2.68393e-33	0
chr18-14666790-14667693	2.97458e-38	0.877227767613609	0.205	0.131	3.78819e-33	0
chr2-156267366-156268283	3.01537e-38	132245650913306	0.112	0.05	3.84014e-33	0
chr7-27541091-27541983	3.35883e-38	0.599629450047889	0.355	0.273	4.27753e-33	0
chr1-160052999-160053734	4.4432e-38	0.667718678414521	0.304	0.225	5.65851e-33	0
chr4-57833792-57834686	4.90678e-38	0.81144987156764	0.234	0.152	6.24888e-33	0
chr16-95262716-95263612	6.30775e-38	0.785579206689178	0.245	0.162	8.03304e-33	0
chr2-169790334-169791292	1.0666e-38	123911034969841	0.121	0.059	1.35833e-32	0
chr19-11485380-11486316	2.60438e-37	108966272840829	0.146	0.078	3.31674e-32	0
chr5-140872324-140873213	2.96536e-37	0.983976720543023	0.172	0.099	3.77645e-32	0
chr11-77887126-77888073	3.65111e-37	0.813625505620054	0.224	0.15	4.64976e-32	0
chr17-34239459-34240325	6.69843e-37	0.985971789800401	0.173	0.097	8.53058e-32	0
chr9-115611460-115612367	7.09676e-37	0.799948531190738	0.231	0.154	9.03787e-32	0
chr2-150578296-150579222	9.78559e-37	104615447513444	0.155	0.085	1.24621e-31	0
chr5-114680614-114681545	1.04567e-36	100670948053604	0.166	0.092	1.33168e-31	0
chr17-23620091-23621018	1.82724e-36	0.981723000819346	0.174	0.097	2.32703e-31	0
chr9-115623686-115624589	2.13285e-36	101847264893527	0.159	0.091	2.71623e-31	0
chr5-74132370-74133276	2.18538e-36	128641929383125	0.111	0.052	2.78312e-31	0
chr6-87725185-87726161	2.49492e-36	135603161941865	0.106	0.045	3.17733e-31	0
chr2-13793093-13794029	2.59663e-36	104046614995873	0.154	0.086	3.30687e-31	0
chr13-24546737-24547650	2.96618e-36	129032355177076	0.112	0.051	3.77749e-31	0
chr10-28567187-28568102	3.0258e-36	111598443063256	0.139	0.072	3.85341e-31	0
chr9-57339492-57340426	3.0656e-36	0.547015640274762	0.385	0.311	3.9041e-31	0
chr16-23144047-23144965	4.21937e-36	0.83684347924112	0.215	0.137	5.37345e-31	0
chr12-17724382-17725295	6.18911e-36	0.743897593269489	0.255	0.174	7.88196e-31	0
chr1-54421586-54422388	6.30963e-36	119990237826271	0.123	0.061	8.03544e-31	0
chr6-84616791-84617711	6.49928e-36	104412916959779	0.155	0.083	8.27697e-31	0
chr3-115793102-115794023	1.02901e-35	0.975624964358217	0.171	0.097	1.31046e-30	0
chr19-12541402-12542331	1.27471e-35	0.872156494347264	0.201	0.124	1.62337e-30	0
chr1-128601069-128601869	1.29972e-35	136421145259092	0.101	0.044	1.65522e-30	0
chr12-4132790-4133700	2.04104e-35	0.521684595015387	0.404	0.333	2.59931e-30	0
chr4-40882949-40883894	2.11524e-35	137134509060335	0.1	0.043	2.6938e-30	0
chr2-11616529-11617433	2.1557e-35	130563910609471	0.109	0.049	2.74533e-30	0
chr5-107840332-107841248	2.30614e-35	105750061105838	0.147	0.081	2.93691e-30	0
chr5-64683997-64684911	3.3233e-36	0.920728196773558	0.186	0.109	4.23229e-30	0
chr13-112424391-112425219	3.72985e-35	0.675823604097581	0.287	0.208	4.75004e-30	0
chr9-72890443-72891351	4.5145e-35	0.969753642692543	0.169	0.098	5.74931e-30	0
chr5-134938809-134939722	4.75811e-36	10974273707904	0.141	0.073	6.05954e-30	0
chr2-166620182-166621107	5.58362e-36	0.559834437229026	0.365	0.293	7.11086e-30	0
chr17-30046497-30047363	5.58379e-35	120790524091656	0.12	0.059	7.11107e-30	0
chr4-134641673-134642603	5.89086e-35	108935984213375	0.143	0.075	7.50213e-30	0
chr6-83436993-83437906	6.91583e-35	130849231168127	0.107	0.048	8.80745e-30	0
chr18-62151350-62152284	1.08163e-34	109376411346664	0.14	0.073	1.37747e-30	0
chr17-86434605-86435461	1.1755e-34	102401388515435	0.155	0.085	1.49702e-29	0
chr11-82954373-82955293	1.48313e-34	126226193427496	0.112	0.052	1.8888e-29	0
chr8-126662519-126663444	1.64271e-34	0.638647272428662	0.304	0.23	2.09202e-29	0
chr2-32047050-32047991	1.70663e-34	112002613499461	0.133	0.07	2.17343e-29	0
chr5-149080203-149081086	2.20134e-34	0.975152287257969	0.164	0.095	2.80346e-29	0
chr6-142887102-142888041	2.94393e-34	121010218660148	0.119	0.058	3.74916e-29	0
chr1-164135474-164136337	3.38849e-34	0.612604205342653	0.321	0.248	4.31531e-29	0
chr11-98000283-98001028	4.11194e-34	0.688463767174578	0.274	0.197	5.23664e-29	0
chr4-57143218-57144029	4.81339e-34	0.922817535350984	0.176	0.107	6.12995e-29	0
chr1-84305494-84306350	5.63735e-34	110954206913276	0.135	0.07	7.17928e-30	0
chr8-83611718-83612642	7.45226e-36	106463099172719	0.142	0.078	9.4906e-30	0
chr7-82773595-82774481	1.54753e-33	120241896112972	0.119	0.058	1.97081e-28	0
chr11-106657675-106658615	1.84773e-33	108897991134175	0.137	0.072	2.35312e-28	0
chr4-6970216-6971140	3.00447e-33	0.95074005373207	0.166	0.099	3.82626e-28	0
chr1-43880114-43881019	3.16064e-33	0.877750755930307	0.188	0.117	4.02514e-28	0
chr5-140947818-140948726	4.36188e-33	0.662950485890978	0.282	0.208	5.55494e-28	0
chr8-72290813-72291713	4.60589e-33	102353310163462	0.149	0.083	5.86569e-28	0
chr9-42838022-42838948	4.69112e-33	102426885910399	0.148	0.083	5.97424e-28	0
chr18-60843682-60844575	5.93987e-33	0.712058354514393	0.258	0.179	7.56455e-28	0
chr13-37751091-37752030	6.11943e-33	104386700197875	0.147	0.078	7.79321e-28	0
chr6-145373794-145374642	6.2136e-33	0.896104750768898	0.185	0.111	7.91314e-29	0
chr7-82957275-82958138	7.89854e-33	101561757448028	0.15	0.084	1.00589e-27	0
chr12-100778727-100779552	8.49127e-36	0.937104366347959	0.17	0.101	1.08138e-28	0
chr1-92130116-92131036	8.51255e-33	0.926256931021784	0.171	0.105	1.08409e-27	0
chr14-118834003-118834908	1.34202e-32	0.765812550443204	0.229	0.155	1.70908e-27	0
chr10-4099721-4100662	1.509e-32	122712859973766	0.111	0.054	1.92174e-27	0
chr5-148866280-148867159	1.8729e-32	0.674934942179511	0.271	0.2	2.38518e-27	0
chr8-72349456-72350175	2.31253e-33	104704962422143	0.142	0.077	2.94506e-27	0
chr1-60776725-60777635	2.49075e-32	100484781643373	0.151	0.085	3.17202e-27	0
chr15-9574568-9575509	2.52872e-32	0.805332236952238	0.212	0.138	3.22037e-27	0
chr1-88577791-88578774	2.55658e-32	101008524765719	0.15	0.084	3.25585e-27	0
chr9-44954168-44955073	2.65851e-32	0.915748599409239	0.176	0.104	3.38567e-27	0
chr18-35776285-35777214	4.62778e-32	11898589145822	0.115	0.058	5.89357e-27	0
chr8-72359963-72360885	4.7906e-32	0.913015640328783	0.176	0.104	6.10092e-27	0
chr17-86801608-86802537	5.40643e-32	127337252199134	0.103	0.049	6.8852e-28	0
chr9-110907207-110908121	5.95029e-32	0.972012487736686	0.159	0.091	7.57781e-27	0
chr12-107728965-107729843	6.00636e-32	101073465557521	0.149	0.083	7.64922e-27	0
chr3-101265404-101266333	6.00842e-32	123697650372075	0.109	0.052	7.65184e-27	0
chr18-79297507-79298461	6.0497e-32	127730184384243	0.103	0.048	7.70442e-27	0
chr17-23598665-23599589	8.70405e-32	0.520950832842839	0.381	0.314	1.10848e-26	0
chr9-44532855-44533774	1.45354e-31	0.718630659095693	0.246	0.173	1.85111e-26	0
chr17-73904909-73905851	1.50901e-31	124289350187311	0.108	0.051	1.92175e-26	0
chr3-68787142-68788010	1.58471e-31	113125490314761	0.126	0.063	2.01815e-26	0
chr17-73009829-73010677	1.76407e-31	0.959344976886129	0.158	0.094	2.24658e-26	0
chr3-131157180-131158081	2.61773e-31	0.608451204123042	0.315	0.234	3.33373e-26	0
chr7-120693673-120694456	2.99017e-32	113335749756804	0.123	0.063	3.80804e-26	0
chr9-123756392-123757330	3.26555e-31	0.959974257263306	0.157	0.093	4.15874e-26	0
chr4-155168565-155169495	3.40071e-31	0.800842780609442	0.206	0.138	4.33087e-26	0
chr16-95728513-95729432	5.39774e-31	100429912614232	0.148	0.084	6.87413e-26	0
chr3-61409333-61410229	5.49961e-31	0.861248286424609	0.187	0.117	7.00386e-26	0
chr5-136173327-136174253	7.6441e-31	105442327837156	0.136	0.074	9.73491e-26	0
chr14-122062342-122063212	8.65599e-31	0.953318097888658	0.158	0.093	1.10236e-26	0
chr1-164071761-164072594	1.21323e-30	101088354846341	0.144	0.082	1.54508e-26	0
chr15-36336551-36337439	1.96242e-30	116673795485793	0.116	0.058	2.49918e-25	0
chr9-103488787-103489533	2.45143e-30	106492863412788	0.133	0.071	3.12195e-26	0
chr14-31432952-31433827	2.57605e-30	115679733999042	0.118	0.059	3.28066e-25	0
chr17-29431617-29432497	2.92587e-30	126582732124009	0.102	0.047	3.72615e-25	0
chr11-49722511-49723365	3.70476e-30	102636878124439	0.14	0.078	4.71808e-26	0
chr7-122393752-122394706	3.97141e-30	112598009073245	0.121	0.063	5.05767e-26	0
chr4-115075263-115076163	4.19771e-31	125540962602456	0.102	0.048	5.34587e-25	0
chr17-29155497-29156424	4.41121e-30	107334409523574	0.13	0.07	5.61776e-25	0
chr1-156521872-156522807	4.90835e-31	0.812078597782937	0.198	0.13	6.25088e-25	0
chr3-115973974-115974898	5.69453e-30	0.777199677376667	0.211	0.143	7.25209e-25	0
chr12-99328961-99329869	8.04834e-30	0.921335976407725	0.164	0.099	1.02497e-24	0
chr10-117919476-117920252	1.05676e-29	109098136558621	0.126	0.067	1.3458e-24	0
chr6-147099166-147100099	1.74062e-29	0.767566541181607	0.213	0.145	2.21672e-24	0
chr7-16001485-16002366	1.89667e-29	0.822738807542133	0.193	0.125	2.41545e-24	0
chr16-93572053-93572994	2.12536e-29	0.8340684782122	0.19	0.12	2.70669e-24	0
chr9-24331324-24332314	2.2641e-29	119895134135972	0.108	0.053	2.88338e-24	0
chr1-164078079-164078970	2.30069e-29	0.885335466689725	0.172	0.107	2.92998e-25	0
chr5-105648346-105649128	2.34839e-29	0.725725056877067	0.229	0.162	2.99072e-24	0
chr19-40267111-40268008	2.75125e-29	0.796914338681361	0.202	0.133	3.50377e-24	0
chr9-20635998-20636905	2.79075e-29	112514873455521	0.12	0.062	3.55408e-24	0
chr7-38103899-38104805	3.69026e-29	124428929735221	0.103	0.048	4.69963e-24	0
chr18-35726418-35727350	3.91724e-29	110899891466125	0.122	0.063	4.98868e-24	0
chr15-77849235-77850167	4.48082e-29	0.971735625269099	0.148	0.086	5.70641e-25	0
chr4-72200594-72201514	4.50351e-29	0.478035320006941	0.417	0.345	5.73531e-24	0
chr12-106310707-106311559	5.45862e-29	0.912626907571237	0.164	0.098	6.95166e-24	0
chr2-29095378-29096245	5.5091e-29	114885971598386	0.116	0.058	7.01594e-24	0
chr10-117947617-117948548	5.62462e-29	0.711974957882356	0.237	0.166	7.16307e-24	0
chr11-113190270-113191203	7.59726e-29	0.904413440482673	0.164	0.101	9.67526e-24	0
chr19-55408185-55409042	7.95454e-29	120843407595931	0.105	0.051	1.01303e-24	0
chr1-193188921-193189870	9.10432e-29	0.939200582162939	0.156	0.092	1.15945e-23	0
chr10-43739962-43740831	9.1062e-29	100333918573384	0.142	0.079	1.15969e-23	0
chr11-100609783-100610668	1.23702e-28	112151888546629	0.118	0.061	1.57537e-23	0
chr2-26551864-26552625	1.29436e-28	114042442330352	0.115	0.059	1.64839e-23	0
chr15-39943479-39944402	1.66336e-28	0.573532403798399	0.319	0.251	2.11832e-23	0
chr15-97390672-97391382	2.32762e-28	117975230553682	0.108	0.054	2.96427e-23	0
chr5-111200009-111200885	2.60092e-28	0.956298582301481	0.151	0.087	3.31233e-23	0
chr7-29141199-29142095	2.88839e-28	114733879257445	0.112	0.057	3.67842e-23	0
chr13-15845642-15846545	3.50994e-28	119718796871065	0.105	0.052	4.46998e-23	0
chr19-59388854-59389767	3.53665e-28	0.692850144465502	0.239	0.174	4.504e-23	0
chr3-35720631-35721527	3.71848e-28	0.746532860128216	0.218	0.149	4.73555e-23	0
chr11-46404756-46405694	4.00494e-28	112436484974322	0.117	0.06	5.10038e-23	0
chr8-13992302-13993215	4.59886e-28	0.546789822698228	0.337	0.27	5.85674e-23	0
chr15-97577823-97578729	5.03025e-28	107061520673466	0.125	0.067	6.40612e-23	0
chr8-106052290-106053218	5.49696e-28	0.88498419629181	0.166	0.104	7.00049e-23	0
chr18-67966614-67967479	6.16226e-28	0.846615777069863	0.18	0.113	7.84777e-23	0
chr9-121992783-121993702	6.37062e-28	110199295812639	0.119	0.062	8.11312e-23	0
chr6-72954480-72955406	7.56226e-28	0.603353124264362	0.294	0.226	9.63069e-23	0
chr3-52647584-52648508	8.53484e-28	0.694429276369713	0.243	0.17	1.08693e-22	0
chr1-74068292-74069071	8.68835e-28	116383530985143	0.11	0.055	1.10648e-22	0
chr13-24921146-24921985	8.85486e-28	0.947527222021757	0.151	0.088	1.12768e-22	0
chr17-73086800-73087710	9.23823e-28	106914210048656	0.125	0.067	1.17651e-22	0
chr2-173026474-173027364	1.15e-27	0.657693632377305	0.258	0.191	1.46455e-22	0
chr2-16355672-16356630	1.23469e-27	0.882024814513609	0.169	0.103	1.5724e-22	0
chr10-59379966-59380924	1.30473e-27	0.944245609779137	0.151	0.089	1.6616e-22	0
chr8-72321879-72322827	1.83364e-27	0.78572005348001	0.2	0.132	2.33517e-22	0
chr1-39843203-39843972	1.86844e-27	103716331992009	0.129	0.071	2.3795e-22	0
chr8-95244893-95245812	1.89425e-27	0.861285921201528	0.174	0.108	2.41236e-22	0
chr13-24617436-24618369	1.9485e-27	0.704079488614339	0.233	0.165	2.48145e-22	0
chr1-183987459-183988388	2.04773e-27	108545757664189	0.123	0.064	2.60783e-22	0
chr18-56455331-56456259	2.08618e-27	0.890389950603824	0.165	0.1	2.65679e-22	0
chr3-37724139-37725005	3.61151e-27	0.749370608510953	0.21	0.145	4.59933e-23	0
chr9-101060779-101061698	3.842e-27	0.826492618090295	0.183	0.117	4.89286e-23	0
chr2-25828269-25829200	6.74589e-27	107212800008803	0.121	0.065	8.59103e-22	0
chr4-144404323-144405218	7.99817e-27	114893930193679	0.109	0.055	1.01858e-21	0
chr6-99428662-99429554	8.61977e-27	0.823488159519318	0.185	0.116	1.09774e-21	0
chr8-15018116-15018958	9.62199e-27	0.671011947246388	0.25	0.179	1.22538e-21	0
chr10-121886493-121887418	1.02846e-26	0.842395397623029	0.176	0.111	1.30976e-21	0
chr8-72318542-72319421	1.28402e-27	0.348333628154517	0.565	0.526	1.63523e-21	0
chr19-21104316-21105251	1.30717e-26	102771237862666	0.128	0.072	1.6647e-21	0
chr5-113842017-113842829	1.32223e-26	0.537153872603719	0.34	0.27	1.68388e-21	0
chr16-95750032-95750835	1.39226e-26	0.935615039722101	0.148	0.088	1.77307e-21	0
chr2-59474053-59474899	1.59953e-26	11749465606938	0.104	0.052	2.03703e-21	0
chr8-86686386-86687309	1.62183e-26	0.998391735866644	0.134	0.076	2.06543e-21	0
chr15-53115200-53116100	1.63281e-26	0.901147555561601	0.158	0.095	2.07942e-21	0
chr1-128611556-128612457	2.29689e-26	0.770052726854282	0.2	0.134	2.92513e-21	0
chr10-42886715-42887508	2.34243e-26	0.930366070928158	0.149	0.088	2.98313e-21	0
chr4-62551651-62552581	4.15129e-26	118067778203831	0.104	0.05	5.28675e-21	0
chr13-28757498-28758369	4.20664e-26	0.857719014582329	0.167	0.106	5.35724e-21	0
chr16-84982312-84983225	4.29966e-26	114683502842877	0.108	0.054	5.4757e-21	0
chr6-73279374-73280274	4.77282e-26	105617053793066	0.121	0.066	6.07828e-21	0
chr9-101249324-101250219	5.10942e-26	0.917715878246193	0.151	0.091	6.50694e-21	0
chr6-134413971-134414883	5.15202e-27	0.800358725868844	0.189	0.121	6.5612e-21	0
chr11-6704640-6705492	5.291e-26	0.734484094700672	0.21	0.147	6.73819e-21	0
chr5-28269473-28270372	5.33614e-26	0.641687412154567	0.26	0.193	6.79569e-21	0
chr2-11118355-11119276	5.44071e-26	0.985600534078134	0.134	0.077	6.92885e-21	0
chr13-52099885-52100797	7.88011e-26	119203206107357	0.101	0.049	1.00355e-20	0
chr2-158132765-158133667	7.90786e-26	101975766801987	0.127	0.072	1.00708e-20	0
chr16-95455403-95456340	8.15819e-26	109258823391503	0.115	0.061	1.03896e-20	0
chr11-94697515-94698434	9.0629e-26	0.550181427458618	0.317	0.255	1.15418e-20	0
chr13-95891829-95892731	1.4602e-25	0.390814463422271	0.482	0.444	1.8596e-20	0
chr18-65301347-65302081	1.60549e-25	116770047498063	0.103	0.052	2.04463e-20	0
chr4-149469295-149470174	1.63884e-25	0.892701790786604	0.154	0.096	2.0871e-20	0
chr6-99485974-99486864	2.12881e-25	100745759272875	0.13	0.073	2.71108e-20	0
chr9-41080652-41081558	2.54269e-26	0.725017560381435	0.211	0.149	3.23817e-20	0
chr16-91447832-91448750	2.56651e-25	0.844477215827534	0.167	0.108	3.2685e-21	0
chr2-72281743-72282552	2.60349e-25	0.809476135221947	0.181	0.117	3.31559e-20	0
chr7-64184970-64185900	2.83159e-25	0.90650709720062	0.153	0.092	3.60608e-20	0
chr9-22133929-22134866	3.46256e-25	101496972386135	0.127	0.071	4.40963e-20	0
chr13-28600473-28601395	3.67049e-25	114556314928382	0.106	0.053	4.67445e-20	0
chr17-42876185-42877055	4.57349e-25	0.48776027436552	0.374	0.309	5.82443e-20	0
chr7-132315555-132316718	4.8139e-25	0.621328277055818	0.267	0.199	6.1306e-21	0
chr9-57956572-57957486	6.59769e-25	0.698603752849509	0.222	0.159	8.40229e-20	0
chr17-83961782-83962663	1.07156e-24	111922761615305	0.109	0.056	1.36465e-19	0
chr4-59334039-59334955	1.11204e-24	0.914332387002625	0.148	0.089	1.4162e-19	0
chr14-55724216-55725141	1.28882e-24	0.580758563199698	0.291	0.225	1.64133e-19	0
chr6-124375231-124376161	1.35033e-26	0.638357047733231	0.253	0.188	1.71968e-19	0
chr6-94681174-94682027	1.36962e-24	0.632965174117327	0.255	0.191	1.74424e-19	0
chr7-114087729-114088647	1.43247e-25	0.700393741926506	0.221	0.156	1.82428e-19	0
chr1-38885716-38886638	1.66819e-24	1177473054871	0.101	0.049	2.12447e-19	0
chr17-33483755-33484691	2.38774e-24	0.867078322312602	0.158	0.099	3.04083e-19	0
chr10-121419750-121420677	2.65585e-25	104870428193476	0.119	0.064	3.38228e-19	0
chr17-51408160-51409061	3.36582e-24	0.683380458967806	0.227	0.161	4.28644e-19	0
chr15-80602278-80603195	3.65014e-24	0.653091391431505	0.242	0.179	4.64852e-19	0
chr3-106449278-106450139	4.63047e-24	0.625162872636058	0.261	0.191	5.89699e-19	0
chr11-110993388-110994300	5.36137e-26	111953088688153	0.106	0.055	6.82781e-19	0
chr18-56470489-56471426	6.75709e-24	0.688833504290692	0.223	0.159	8.60529e-19	0
chr8-85622939-85623751	7.11423e-24	0.966054701854977	0.134	0.077	9.06011e-19	0
chr7-122931911-122932832	8.12732e-24	100239207800123	0.126	0.07	1.03503e-19	0
chr3-38279896-38280808	8.14259e-24	0.864723551863429	0.157	0.098	1.03698e-18	0
chr10-78399025-78399921	8.21087e-24	0.971065108522683	0.133	0.076	1.04567e-18	0
chr6-39258888-39259836	9.4475e-24	0.94826285693428	0.137	0.079	1.20316e-18	0
chrX-42343203-42344120	1.06093e-23	0.991652271992727	0.127	0.072	1.35112e-18	0
chr5-115754627-115755493	1.43519e-23	0.800356615180427	0.178	0.114	1.82774e-18	0
chr3-96040285-96041209	1.45424e-24	0.779170778149191	0.184	0.122	1.85201e-18	0
chr10-59899304-59900227	1.73312e-23	0.454395353415772	0.393	0.34	2.20716e-18	0
chr15-97455320-97456266	1.82606e-23	0.986859442634704	0.125	0.073	2.32552e-18	0
chr9-96935585-96936482	1.89211e-24	0.61633048750575	0.261	0.194	2.40964e-18	0
chr1-157038525-157039460	2.23111e-23	0.884064501865728	0.153	0.091	2.84136e-18	0
chr1-164453455-164454372	2.26448e-23	100116569810106	0.124	0.07	2.88386e-18	0
chr3-103493794-103494724	2.75877e-23	107141632401013	0.112	0.059	3.51335e-18	0
chr16-95899906-95900791	2.7755e-23	113224499194591	0.103	0.052	3.53465e-18	0
chr17-63405178-63406066	4.29099e-23	109119468787303	0.108	0.056	5.46466e-18	0
chr17-35734223-35735160	4.50712e-23	0.978622580648582	0.127	0.073	5.73991e-18	0
chr10-122741919-122742828	5.2923e-23	112368889362599	0.103	0.052	6.73985e-18	0
chr9-48739870-48740789	5.51671e-23	0.824049051398863	0.165	0.107	7.02564e-18	0
chr9-41181090-41181981	5.77625e-23	0.876287998023929	0.15	0.094	7.35617e-18	0
chr17-28612407-28613316	5.93657e-23	0.606277960705317	0.269	0.197	7.56034e-18	0
chr12-3870717-3871627	6.19653e-23	0.578108159961103	0.279	0.22	7.89141e-18	0
chr7-117380497-117381411	6.35623e-23	0.569383196707771	0.293	0.224	8.09479e-18	0
chr3-101274502-101275413	6.42191e-23	0.63488140321068	0.244	0.183	8.17843e-18	0
chr4-32363324-32364238	6.55353e-23	0.71869454757514	0.204	0.142	8.34605e-18	0
chr2-144230861-144231753	6.77398e-24	0.950344983177757	0.134	0.077	8.6268e-18	0
chr3-145987642-145988506	7.16281e-23	0.816123839131319	0.168	0.109	9.12198e-18	0
chr1-88587065-88587985	7.21513e-23	0.521708628426698	0.322	0.263	9.18861e-18	0
chr5-64496617-64497514	9.44817e-23	0.604785354868156	0.264	0.198	1.20324e-17	0
chr7-97842525-97843443	9.69648e-23	0.929854404190744	0.138	0.081	1.23487e-17	0
chr4-109079428-109080341	1.40091e-23	103726472268592	0.115	0.063	1.78409e-17	0
chr10-81247606-81248501	1.45951e-22	0.856401612395543	0.156	0.097	1.85872e-17	0
chr19-47909818-47910729	1.59437e-24	0.619708523921998	0.25	0.189	2.03047e-17	0
chr7-132316874-132317544	1.7742e-22	0.727449400651547	0.2	0.136	2.25948e-17	0
chr8-72364644-72365449	2.02411e-22	10295688337726	0.116	0.063	2.57774e-17	0
chr11-94275380-94276191	2.15663e-22	0.785727073868545	0.178	0.116	2.74651e-17	0
chr4-98436470-98437412	2.49528e-22	0.483881466237173	0.356	0.296	3.17779e-17	0
chr8-86797457-86798368	2.81429e-22	105579821867492	0.11	0.06	3.58406e-17	0
chr19-53442981-53443896	3.06835e-22	0.632925559615682	0.245	0.18	3.90761e-17	0
chr4-32560050-32560929	3.21256e-22	10632837075456	0.11	0.059	4.09126e-17	0
chr1-135725670-135726554	3.33439e-22	0.971404230939854	0.126	0.072	4.24641e-17	0
chr7-58392246-58393145	4.27713e-22	104010564275679	0.113	0.061	5.44701e-17	0
chr11-103142198-103143112	4.96162e-22	0.798090243992788	0.169	0.112	6.31873e-17	0
chr9-96889270-96890172	5.26764e-22	0.455912017262187	0.387	0.325	6.70845e-17	0
chr1-88644183-88645093	6.19639e-22	103008986598605	0.116	0.062	7.89123e-17	0
chr18-75304256-75305157	6.24554e-22	0.702723815219955	0.207	0.145	7.95382e-17	0
chr7-132772767-132773622	6.4111e-22	0.966673985260418	0.126	0.073	8.16467e-17	0
chr12-111913771-111914693	8.13444e-22	0.787369769596376	0.174	0.114	1.03594e-16	0
chr18-49770584-49771511	8.35179e-22	0.988461688687161	0.12	0.069	1.06362e-16	0
chr19-36266101-36267008	8.84691e-22	109727764875785	0.104	0.053	1.12667e-16	0
chr12-103443290-103444232	9.6771e-22	106321897574928	0.108	0.058	1.2324e-16	0
chr18-75373749-75374673	1.00002e-22	0.670233243411074	0.218	0.16	1.27355e-16	0
chr10-118461138-118462060	1.07603e-21	0.971937751891555	0.122	0.072	1.37035e-16	0
chr10-75835395-75836114	1.10918e-21	0.487870816582954	0.342	0.289	1.41257e-16	0
chr6-124885807-124886635	1.14137e-21	0.993630241456016	0.119	0.068	1.45355e-16	0
chr11-76037489-76038387	1.1949e-21	105079652465013	0.109	0.06	1.52172e-16	0
chr5-72760959-72761878	1.29615e-21	10001674927369	0.12	0.066	1.65067e-16	0
chr1-180313862-180314706	1.42164e-21	102248181201377	0.116	0.063	1.81049e-16	0
chr8-83748459-83749273	1.68101e-21	0.53348846452076	0.306	0.243	2.1408e-16	0
chr1-130633618-130634512	1.72297e-21	0.848948203545976	0.154	0.096	2.19424e-16	0
chr4-130774470-130775356	1.91865e-21	0.63467118661825	0.239	0.177	2.44344e-16	0
chr13-73646438-73647348	2.04386e-21	0.986677929115138	0.12	0.068	2.60289e-16	0
chr16-46022038-46022977	2.52728e-21	0.522329066657317	0.312	0.254	3.21854e-16	0
chr7-63815930-63816863	2.625e-21	0.588816051047649	0.26	0.204	3.34299e-16	0
chr1-66552294-66553218	2.72397e-21	0.749878184460361	0.184	0.125	3.46903e-16	0
chr15-85653433-85654338	2.754e-21	0.579273688385572	0.272	0.208	3.50727e-16	0
chr15-100664665-100665602	2.86508e-21	0.594586632498781	0.26	0.199	3.64873e-16	0
chr4-133506228-133507164	2.96125e-21	100205975155324	0.117	0.066	3.77121e-16	0
chr3-131160050-131160770	3.91489e-22	104699745328672	0.11	0.059	4.98569e-16	0
chr6-136854080-136854987	4.86229e-22	0.833978607282847	0.154	0.099	6.19223e-16	0
chr4-126211572-126212493	4.97591e-21	0.680056672680518	0.213	0.151	6.33692e-16	0
chr9-46176014-46176442	5.03535e-21	0.633970741564077	0.235	0.173	6.41262e-16	0
chr7-125630032-125630942	5.87829e-21	0.659171308199498	0.221	0.162	7.48612e-16	0
chr12-12936889-12937798	7.69707e-21	109894935961545	0.101	0.052	9.80237e-17	0
chr17-31840196-31841120	1.14159e-20	0.556227010491752	0.28	0.224	1.45384e-15	0
chr2-32646281-32647224	1.29639e-20	0.975570871510155	0.121	0.069	1.65097e-15	0
chr19-36242182-36243044	1.99653e-21	0.784189655992787	0.167	0.111	2.54262e-15	0
chr6-114907184-114908124	2.16995e-20	0.789185363341929	0.162	0.11	2.76347e-15	0
chr3-97297696-97298513	2.48602e-20	0.858625767863081	0.146	0.091	3.16599e-15	0
chr1-130550730-130551744	2.61629e-21	0.894101471862194	0.138	0.082	3.3319e-15	0
chr17-52468159-52469091	2.73079e-20	0.726114857833894	0.192	0.129	3.47772e-15	0
chr3-131153641-131154560	3.20806e-20	0.889118626162044	0.136	0.084	4.08552e-15	0
chr3-115673470-115674353	3.87904e-20	0.66477973321105	0.218	0.153	4.94004e-15	0
chr1-131637881-131638778	4.31749e-20	0.662675918913697	0.214	0.155	5.49841e-16	0
chr12-107118232-107119012	4.63775e-20	100796077594846	0.112	0.062	5.90626e-15	0
chr8-36122488-36123472	4.66348e-20	0.821047593339239	0.153	0.1	5.93904e-15	0
chr4-32335427-32336344	4.6802e-20	0.702066220399524	0.198	0.138	5.96033e-15	0
chr19-11484049-11484887	5.68334e-20	104251152321744	0.107	0.057	7.23785e-15	0
chr14-79243193-79244089	5.95952e-20	0.712195672056403	0.192	0.134	7.58957e-15	0
chr4-57813280-57814147	6.04748e-20	0.670922099475842	0.211	0.151	7.70159e-15	0
chr4-130016933-130017849	6.22918e-21	0.698520722501728	0.197	0.139	7.93298e-15	0
chr8-85624176-85625073	6.64992e-20	0.643223915531729	0.226	0.163	8.46881e-15	0
chr13-117215798-117216689	6.6882e-20	0.433359596725844	0.394	0.335	8.51756e-15	0
chr15-75116238-75117107	7.50943e-21	0.599358052671973	0.254	0.186	9.56341e-15	0
chr4-134734261-134735149	7.97995e-21	0.524307166954278	0.301	0.244	1.01626e-14	0
chr12-73698107-73698952	9.68927e-20	0.735778437554435	0.181	0.125	1.23395e-14	0
chr1-128614621-128615514	1.00691e-19	0.45354616916888	0.37	0.31	1.28231e-14	0
chr1-173432140-173433071	1.01255e-19	0.688783574759564	0.2	0.143	1.2895e-14	0
chr7-68281078-68281895	1.11365e-19	102143734441209	0.109	0.06	1.41826e-14	0
chr3-89912617-89913526	1.35858e-19	0.630076486461714	0.227	0.171	1.73018e-14	0
chr7-104169560-104170472	1.3851e-19	10523754739365	0.105	0.055	1.76395e-14	0
chr9-115560900-115561787	1.3875e-19	0.662033247988884	0.211	0.155	1.76701e-14	0
chr15-102526186-102526937	1.51314e-19	0.835427198621358	0.15	0.094	1.92701e-14	0
chr11-32013170-32014064	1.66191e-19	0.959884130777829	0.12	0.069	2.11648e-14	0
chr14-18665335-18666223	1.73825e-19	0.787523432131067	0.16	0.108	2.21369e-14	0
chr10-117943492-117944415	1.76878e-20	0.900349937403312	0.132	0.079	2.25258e-14	0
chr15-80554900-80555836	1.86168e-19	0.804535469541554	0.156	0.102	2.37089e-14	0
chr5-92102816-92103696	1.93903e-19	0.741363731598771	0.177	0.122	2.46939e-14	0
chr14-75769024-75769954	2.21163e-19	0.660198855934307	0.213	0.153	2.81655e-14	0
chr15-85990761-85991709	2.21606e-19	0.981886600381592	0.112	0.066	2.8222e-14	0
chr4-86721553-86722456	3.96069e-19	0.694518612204701	0.196	0.137	5.04402e-14	0
chr3-9520143-9521081	4.04937e-19	0.856078213973387	0.143	0.088	5.15696e-14	0
chr8-72354078-72354908	4.12143e-19	0.474257078099656	0.342	0.284	5.24873e-14	0
chr11-46343760-46344702	4.72763e-19	0.421117727555991	0.391	0.347	6.02074e-14	0
chr3-52643556-52644450	5.34662e-19	101636972702	0.108	0.059	6.80903e-14	0
chr10-67585906-67586838	5.42415e-20	0.582937436431076	0.254	0.194	6.90777e-14	0
chr14-61046064-61046961	5.86257e-19	0.737187129222771	0.177	0.121	7.4661e-14	0
chr11-113173817-113174736	6.5155e-19	0.548114183777342	0.273	0.219	8.29762e-14	0
chr2-103651845-103652766	9.13543e-19	103110720595819	0.103	0.057	1.16342e-15	0
chr10-13993123-13994054	9.81936e-19	0.659678785802113	0.212	0.15	1.25051e-14	0
chr18-12740944-12741811	1.00293e-18	0.44573252887215	0.363	0.312	1.27725e-13	0
chr17-7902100-7903005	1.00849e-18	104267529798589	0.102	0.056	1.28434e-13	0
chr10-96201035-96201936	1.20573e-18	0.581962546057853	0.25	0.194	1.53552e-13	0
chr11-100845632-100846549	1.37862e-18	0.764417079587487	0.167	0.111	1.7557e-13	0
chr11-120189584-120190459	1.72934e-18	0.473463968278213	0.335	0.281	2.20235e-13	0
chr3-107099532-107100437	1.77262e-18	102097245329697	0.105	0.058	2.25747e-13	0
chr3-115678830-115679707	2.312e-18	1058906319987	0.1	0.053	2.94437e-13	0
chr4-9032890-9033787	2.35843e-18	103694606510999	0.102	0.056	3.00351e-13	0
chr13-108213982-108214852	2.55463e-18	0.548393009158375	0.275	0.214	3.25337e-13	0
chr14-15099642-15100561	2.73896e-18	0.994075040329078	0.11	0.061	3.48812e-13	0
chr15-27796230-27796964	2.79138e-18	0.891411084633436	0.128	0.079	3.55488e-13	0
chr8-72295386-72296289	2.88044e-18	0.839703205377167	0.143	0.089	3.6683e-13	0
chr8-25617630-25618555	3.06186e-18	0.609997249218242	0.234	0.174	3.89934e-13	0
chr2-103682131-103682943	3.95677e-18	0.435558287591339	0.369	0.319	5.03902e-13	0
chr19-34504882-34505803	4.23798e-18	10498792038813	0.101	0.053	5.39715e-13	0
chr5-107717757-107718631	4.66364e-18	0.868704211720674	0.134	0.083	5.93924e-13	0
chr17-83906549-83907412	4.84185e-18	0.9832824131486	0.11	0.062	6.16619e-13	0
chr5-74402407-74403270	4.93507e-18	0.578863619368775	0.249	0.191	6.28491e-13	0
chr9-44690574-44691388	5.03574e-18	0.690222259684029	0.19	0.135	6.41311e-13	0
chr8-25578043-25578910	5.16821e-18	0.838611222578517	0.143	0.088	6.58182e-13	0
chr9-120082405-120083358	5.37395e-18	0.897429640987939	0.126	0.077	6.84383e-13	0
chr3-115801346-115801980	5.99655e-18	0.87215359820472	0.132	0.082	7.63672e-13	0
chr7-24369552-24370466	6.41569e-18	0.401711066853086	0.414	0.363	8.1705e-13	0
chr2-165452882-165453816	7.01832e-18	0.611841068982247	0.228	0.172	8.93797e-13	0
chr6-48727522-48728432	7.93806e-18	0.64834447632021	0.212	0.152	1.01093e-12	0
chr10-116930231-116931178	8.17754e-18	0.787029903936104	0.154	0.102	1.04143e-12	0
chr13-60601563-60602353	8.28037e-18	0.875242235769579	0.133	0.08	1.05452e-12	0
chr16-51690528-51691483	8.78625e-18	0.572009517684039	0.255	0.194	1.11895e-12	0
chr9-48449811-48450740	9.05659e-18	0.956416812534673	0.115	0.066	1.15337e-12	0
chr12-71006530-71007475	9.06462e-18	104516491776887	0.1	0.053	1.1544e-12	0
chr1-88704916-88705540	9.94619e-18	0.676085352840322	0.194	0.14	1.26667e-13	0
chr2-72113821-72114755	9.9465e-18	0.648828058103319	0.21	0.151	1.26671e-12	0
chr9-116293833-116294731	1.03153e-17	0.734871633594453	0.172	0.117	1.31368e-12	0
chr2-132039659-132040616	1.09248e-17	0.91552336650386	0.121	0.072	1.3913e-12	0
chr5-64651082-64651991	1.15611e-17	0.663890609522285	0.203	0.144	1.47233e-13	0
chr15-80191911-80192827	1.28537e-17	0.589863653398	0.242	0.183	1.63694e-12	0
chr10-81329017-81329720	1.5119e-17	0.712749069806771	0.177	0.125	1.92544e-12	0
chr3-37205035-37205925	1.54243e-17	0.662681443347187	0.202	0.145	1.96432e-12	0
chr5-65794984-65795863	1.56004e-17	0.736435629167815	0.17	0.116	1.98674e-12	0
chr5-64780481-64781403	1.56922e-17	0.792397714764238	0.153	0.098	1.99843e-12	0
chr10-125388893-125389740	1.98785e-17	0.765811267770178	0.161	0.106	2.53156e-12	0
chr5-125016270-125017164	2.11434e-17	0.798948134142291	0.148	0.098	2.69266e-12	0
chr7-24378064-24378943	2.1666e-17	0.688604817266965	0.192	0.132	2.7592e-13	0
chr13-107059195-107060086	2.49027e-17	0.76904117017073	0.156	0.106	3.17141e-12	0
chr3-103386306-103387232	2.58877e-17	0.484638947951688	0.316	0.26	3.29686e-12	0
chr16-23286101-23287044	2.87632e-17	0.896986084596992	0.123	0.075	3.66305e-12	0
chr11-94242868-94243643	2.89034e-17	0.919540593392632	0.121	0.071	3.6809e-12	0
chr9-106385922-106386845	3.16867e-17	0.976914578974608	0.109	0.061	4.03537e-12	0
chr6-41553001-41553711	3.29068e-17	0.651165811866603	0.202	0.149	4.19074e-12	0
chr1-60757910-60758828	3.42041e-17	0.782011289715224	0.154	0.101	4.35596e-12	0
chr6-38120401-38121321	3.9595e-17	0.732460120429035	0.17	0.116	5.04251e-12	0
chr12-11229990-11230925	3.98445e-17	0.972865242312141	0.108	0.062	5.07427e-12	0
chr11-5215354-5216301	4.02453e-17	0.868228219981473	0.132	0.08	5.12532e-12	0
chr5-135024552-135025487	4.41647e-17	0.486228751597757	0.313	0.257	5.62447e-12	0
chr10-84897198-84898136	4.9528e-18	0.606113828885502	0.225	0.17	6.30749e-12	0
chr5-136863752-136864642	4.97812e-17	0.875702643887883	0.128	0.078	6.33974e-12	0
chr19-10829446-10830344	5.69482e-17	0.854593442765467	0.133	0.082	7.25246e-12	0
chr14-31664578-31665491	5.84388e-17	0.848205787939787	0.134	0.084	7.4423e-12	0
chr14-27229161-27230083	6.3002e-17	0.495233680185919	0.301	0.25	8.02343e-12	0
chr18-20946053-20946984	7.62563e-17	0.514449117426407	0.287	0.232	9.71139e-13	0
chr8-64826140-64827048	9.12805e-17	0.931831373196588	0.114	0.068	1.16248e-11	0
chr12-109067584-109068531	9.48072e-18	100233693812085	0.101	0.058	1.20739e-11	0
chr11-106750067-106750985	1.03771e-16	0.538843371044588	0.266	0.211	1.32155e-12	0
chr8-126721339-126722260	1.16426e-16	0.799608713180733	0.146	0.094	1.48271e-11	0
chr10-28668003-28668904	1.17492e-16	0.612885443351276	0.219	0.165	1.49628e-11	0
chr10-117864392-117865326	1.37741e-16	0.641546162601629	0.206	0.15	1.75416e-11	0
chr13-97406363-97407307	1.68984e-16	0.905084170211268	0.12	0.071	2.15205e-11	0
chr11-98001196-98002033	1.71427e-16	0.662716507017982	0.195	0.14	2.18316e-11	0
chr10-117906206-117907053	1.89123e-16	0.855954087410789	0.131	0.081	2.40852e-11	0
chr2-59631114-59632047	2.21765e-16	0.730089862490778	0.167	0.114	2.82423e-11	0
chr3-116374226-116375116	2.26048e-16	100472252837806	0.1	0.056	2.87877e-11	0
chr17-51832527-51833430	2.41841e-16	0.405317426485124	0.392	0.343	3.07989e-11	0
chr14-53134455-53135421	2.45233e-16	0.879073388300533	0.126	0.075	3.12309e-11	0
chr5-103366849-103367718	2.63055e-16	0.942194982507576	0.111	0.065	3.35006e-11	0
chr1-39917648-39918513	2.88789e-17	0.517651280951679	0.279	0.225	3.67779e-12	0
chr13-60848424-60849267	3.00983e-16	0.655051167865029	0.196	0.142	3.83308e-11	0
chr1-38557365-38558278	3.60341e-16	0.956795000964363	0.108	0.062	4.58902e-11	0
chr16-95341209-95342086	4.15907e-16	0.85658651361725	0.131	0.079	5.29666e-11	0
chr15-60132446-60133385	4.23269e-16	0.878916854063966	0.124	0.075	5.39042e-11	0
chr10-60380947-60381839	4.52922e-16	0.49292548172743	0.293	0.246	5.76805e-11	0
chr1-181227669-181228473	4.83537e-17	0.74127220080252	0.161	0.109	6.15794e-11	0
chr6-99388581-99389518	5.09329e-17	0.562413819453527	0.247	0.191	6.48641e-11	0
chr5-115760629-115761527	5.11354e-16	0.930018174743209	0.112	0.066	6.5122e-11	0
chr7-109741450-109742179	7.06129e-16	0.702049435777091	0.175	0.122	8.9927e-11	0
chr15-85976764-85977666	7.24466e-16	0.941386583598651	0.111	0.064	9.22622e-11	0
chr10-40461945-40462853	7.79287e-16	0.820550142004915	0.137	0.087	9.92437e-11	0
chr3-68980715-68981634	7.91908e-16	0.68793814025343	0.18	0.127	1.00851e-10	0
chr16-93552499-93553378	8.55039e-16	0.632483910430781	0.204	0.151	1.08891e-10	0
chr4-134772817-134773778	8.99215e-16	0.772888737985653	0.15	0.099	1.14517e-10	0
chr15-53140113-53141019	9.08477e-16	0.81840437505563	0.136	0.088	1.15696e-10	0
chr7-112212833-112213714	1.11999e-15	0.662904442655136	0.19	0.137	1.42633e-10	0
chr3-101280127-101281017	1.13619e-15	0.846200877484393	0.128	0.081	1.44697e-10	0
chr1-35653041-35653943	1.19825e-15	0.717429219771206	0.17	0.115	1.526e-10	0
chr16-42189897-42190798	1.29449e-15	0.474503546122264	0.31	0.258	1.64855e-10	0
chr9-21419367-21420290	1.33377e-16	0.836371419656621	0.132	0.083	1.69859e-10	0
chr11-62788960-62789850	1.3478e-16	0.7693624126787	0.149	0.099	1.71645e-10	0
chr17-31060561-31061502	1.43418e-15	0.635265080154	0.201	0.149	1.82646e-10	0
chr11-88576319-88577163	1.47442e-15	0.769838958622853	0.149	0.099	1.87771e-11	0
chr13-30166094-30166930	1.60027e-15	0.684180848420588	0.182	0.127	2.03798e-10	0
chr15-97458374-97459229	1.65593e-15	0.464353393794305	0.317	0.27	2.10887e-10	0
chr3-89820971-89821831	1.76357e-15	0.925289789647337	0.113	0.065	2.24594e-10	0
chr5-151246934-151247839	1.78321e-15	0.95708517611691	0.104	0.061	2.27096e-10	0
chr8-72276963-72277873	2.1077e-15	0.75369432030052	0.154	0.103	2.6842e-10	0
chr2-83993621-83994553	2.35577e-15	0.546865444326736	0.25	0.197	3.00013e-10	0
chr11-68450989-68451909	2.5072e-15	0.462788829771767	0.319	0.268	3.19296e-10	0
chr8-13974473-13975316	2.67344e-15	0.575490001084821	0.235	0.179	3.40468e-10	0
chr11-88618661-88619592	2.72016e-15	0.669312254193828	0.183	0.133	3.46418e-10	0
chr11-113618813-113619741	2.74739e-16	0.76438296922617	0.15	0.1	3.49886e-10	0
chr12-86807131-86808043	3.0276e-15	0.472431914484602	0.312	0.257	3.8557e-10	0
chr9-22122985-22123921	3.92479e-15	0.942605214261826	0.108	0.062	4.9983e-10	0
chr4-59331382-59332256	4.59144e-15	0.452791241237374	0.327	0.276	5.84729e-10	0
chr19-47448430-47449319	5.45028e-15	0.736172788526426	0.159	0.106	6.94104e-10	0
chr19-11355488-11356410	5.50126e-15	0.519015703305298	0.269	0.217	7.00597e-10	0
chr9-114742403-114743320	5.5251e-15	0.87172485852628	0.121	0.074	7.03633e-10	0
chr2-26622696-26623603	5.93785e-16	0.808998756075819	0.135	0.088	7.56197e-10	0
chr5-92490569-92491496	6.38303e-15	0.589359185331368	0.224	0.17	8.12892e-10	0
chr2-156882227-156883135	6.47902e-15	0.54330943438066	0.249	0.199	8.25117e-10	0
chr18-80041527-80042450	6.5723e-15	0.821266043210617	0.133	0.084	8.36995e-10	0
chr2-173577868-173578787	7.97645e-16	0.501265074076359	0.286	0.228	1.01582e-09	0
chr16-95778746-95779640	7.99072e-16	0.923935928031175	0.108	0.064	1.01763e-09	0
chr17-23616800-23617737	8.21319e-15	0.855309295120467	0.126	0.076	1.04597e-09	0
chr2-32061841-32062592	8.86618e-15	0.593560135223836	0.215	0.167	1.12913e-09	0
chr1-171920961-171921927	9.34362e-15	0.694399719338549	0.172	0.12	1.18993e-09	0
chr19-25360376-25361306	1.12445e-15	0.978267374177308	0.1	0.056	1.43201e-09	0
chr2-38987835-38988732	1.17318e-14	0.843131392812243	0.125	0.079	1.49407e-09	0
chr9-118390413-118391330	1.27351e-14	0.800674915923879	0.138	0.088	1.62184e-09	0
chr14-121929141-121929966	1.50851e-14	0.837246064396778	0.127	0.08	1.92112e-09	0
chr5-111039482-111040403	1.55264e-14	0.898322377329993	0.114	0.068	1.97732e-09	0
chr10-85359238-85360149	1.81921e-14	0.784505218451262	0.141	0.091	2.3168e-09	0
chr13-28959318-28960211	1.98688e-14	0.819118406967646	0.131	0.083	2.53033e-09	0
chr3-115971941-115972848	2.44032e-14	0.693290946824802	0.169	0.119	3.1078e-09	0
chr17-51878944-51879860	2.46863e-15	0.806291638884587	0.135	0.086	3.14385e-09	0
chr19-6399206-6400033	2.60197e-14	0.349076147897458	0.448	0.413	3.31367e-09	0
chr2-9681398-9682319	2.60441e-14	0.789831458728141	0.14	0.089	3.31677e-09	0
chr8-15026792-15027618	2.65065e-14	0.482412799432192	0.296	0.241	3.37566e-09	0
chr16-23261991-23262876	2.65755e-14	0.898662473078596	0.113	0.068	3.38444e-09	0
chr1-38665486-38666179	2.90879e-14	0.885811132350464	0.114	0.07	3.7044e-09	0
chr11-100823743-100824607	2.98057e-14	0.542847590856731	0.246	0.193	3.79582e-09	0
chr8-73353171-73354059	3.0084e-14	0.500725638557437	0.28	0.225	3.83126e-09	0
chr14-48270867-48271776	3.1058e-14	0.903376423350003	0.11	0.067	3.9553e-09	0
chr19-11361758-11362661	3.17607e-14	0.689852676492879	0.169	0.12	4.04478e-10	0
chr13-58067337-58068254	3.18196e-15	0.697464786755408	0.167	0.116	4.05228e-09	0
chr1-37696595-37697462	3.28704e-14	0.831034934038908	0.125	0.081	4.18612e-09	0
chr13-24634188-24635082	3.38886e-14	0.94011866656581	0.103	0.061	4.31578e-09	0
chr5-149428248-149429078	3.57972e-14	0.754081867414216	0.147	0.1	4.55884e-09	0
chr11-52340788-52341690	3.75577e-14	0.508736010985125	0.27	0.219	4.78304e-09	0
chr2-127333783-127334530	3.79481e-15	0.623812782420531	0.199	0.147	4.83276e-09	0
chr18-82525858-82526620	4.56012e-14	0.364421245076068	0.425	0.385	5.80741e-09	0
chr3-68966842-68967802	4.58964e-14	0.639647289842233	0.193	0.139	5.845e-09	0
chr16-92927701-92928646	4.83845e-14	0.900846865609887	0.11	0.067	6.16187e-09	0
chr6-39347734-39348621	5.27203e-14	0.748121691703109	0.15	0.1	6.71403e-09	0
chr19-26645862-26646754	5.69306e-14	0.606599769370659	0.207	0.155	7.25022e-09	0
chr15-96778076-96779024	6.65173e-14	0.638084181456085	0.189	0.138	8.47111e-09	0
chr17-47600593-47601453	7.05827e-14	0.601678039024072	0.209	0.156	8.98884e-09	0
chr2-71735305-71736232	7.09011e-14	0.83862638019117	0.124	0.078	9.0294e-09	0
chr17-84025750-84026686	7.61649e-14	0.74262726343522	0.148	0.102	9.69976e-09	0
chr3-121493653-121494575	8.52289e-14	0.868962353374493	0.117	0.071	1.08541e-08	0
chr11-6694922-6695834	9.56143e-14	0.429546450760874	0.343	0.293	1.21767e-08	0
chr11-59425526-59426448	1.1168e-13	0.563662782467189	0.227	0.178	1.42227e-08	0
chr1-43464691-43465603	1.18806e-13	0.648528730349734	0.185	0.132	1.51302e-08	0
chr11-109431138-109431982	1.23885e-14	0.502821143991148	0.268	0.219	1.5777e-08	0
chr19-28009532-28010377	1.36476e-13	0.508927248478743	0.264	0.214	1.73805e-08	0
chr15-60141336-60142272	1.41497e-13	0.601606480977054	0.211	0.155	1.80199e-08	0
chr10-117659556-117660459	1.44111e-13	0.923478781865273	0.104	0.062	1.83528e-08	0
chr1-39842020-39842893	1.52257e-13	0.526983945261791	0.251	0.202	1.93902e-08	0
chr3-58551961-58552879	1.55551e-13	0.670930691295788	0.176	0.123	1.98097e-08	0
chr7-66839224-66840054	1.57029e-13	0.483323477003508	0.287	0.234	1.99979e-08	0
chr19-33264947-33265857	1.68713e-13	0.904623604659887	0.108	0.064	2.14859e-08	0
chr7-122413881-122414774	1.72524e-13	0.79579539924022	0.132	0.086	2.19712e-09	0
chr6-99384839-99385753	1.75282e-13	0.931093397271056	0.103	0.06	2.23225e-08	0
chr6-41112803-41113713	1.89178e-13	0.626970047942726	0.192	0.142	2.40923e-08	0
chr6-140816658-140817605	2.00586e-13	0.734951187531004	0.151	0.102	2.5545e-08	0
chr16-91538000-91538945	2.00876e-13	0.827661446088545	0.122	0.08	2.55819e-08	0
chr19-10738529-10739436	2.21049e-13	0.598268241620518	0.204	0.156	2.8151e-08	0
chrY-90739858-90740663	2.32884e-13	0.363704519010994	0.426	0.38	2.96582e-08	0
chr15-100749903-100750777	2.41933e-13	0.498718771439813	0.275	0.22	3.08106e-08	0
chr7-72260696-72261663	2.80313e-13	0.821693660935008	0.124	0.08	3.56984e-08	0
chr19-45527638-45528573	2.89951e-13	0.717682500588401	0.156	0.106	3.69259e-08	0
chr12-55388187-55389025	3.01969e-13	0.744429364936425	0.147	0.098	3.84563e-08	0
chr10-21251877-21252762	3.11152e-13	0.57617114260375	0.219	0.166	3.96258e-08	0
chr18-81046496-81047416	3.3049e-13	0.782177378100833	0.136	0.088	4.20885e-08	0
chr6-142964030-142964501	3.3711e-13	0.919217028675166	0.104	0.062	4.29316e-08	0
chr12-85969317-85970221	3.70347e-13	0.49938255158232	0.266	0.221	4.71644e-09	0
chr15-83075634-83076570	3.82074e-13	0.720086593112368	0.154	0.105	4.86578e-08	0
chr5-107926372-107927280	3.89775e-13	0.6288889805251	0.191	0.14	4.96386e-08	0
chr5-114505046-114505992	4.63694e-13	0.674661687920353	0.17	0.12	5.90523e-08	0
chr5-139174698-139175623	4.72851e-13	0.82405368323332	0.122	0.078	6.02185e-08	0
chr8-123162599-123163501	4.99675e-13	0.503251929355361	0.267	0.213	6.36346e-08	0
chr11-76739058-76739867	5.10459e-13	0.793188408796727	0.132	0.085	6.5008e-08	0
chr12-34906649-34907619	5.22752e-13	0.828343374847903	0.124	0.077	6.65735e-08	0
chr3-115819276-115820097	6.08783e-13	0.888653466753641	0.108	0.066	7.75298e-09	0
chr2-11194630-11195580	7.01356e-13	0.711382989870441	0.154	0.107	8.93191e-08	0
chr9-123754122-123755045	7.89051e-13	0.485252727032528	0.278	0.228	1.00487e-07	0
chr18-84302255-84303151	1.02595e-12	0.772052611500332	0.136	0.089	1.30656e-07	0
chr13-110563707-110564616	1.08916e-12	0.793349432418422	0.131	0.084	1.38707e-07	0
chr2-3710238-3711149	1.10322e-12	0.57547732494116	0.212	0.165	1.40498e-07	0
chr6-142752206-142753126	1.19118e-12	0.795381003351855	0.129	0.083	1.517e-07	0
chr8-124508879-124509804	1.28495e-12	0.849915153710366	0.115	0.073	1.63641e-07	0
chr8-13608788-13609649	1.30724e-12	0.911466369244307	0.104	0.061	1.6648e-07	0
chr19-3730817-3731763	1.50807e-12	0.726139839456001	0.15	0.101	1.92056e-07	0
chr4-32291194-32292105	1.52801e-12	0.709546453851922	0.153	0.107	1.94595e-07	0
chr15-101258166-101259107	1.53534e-12	0.370762002362921	0.395	0.359	1.95528e-07	0
chr12-82165948-82166740	1.58347e-12	0.60767123760163	0.197	0.146	2.01658e-07	0
chr16-45006750-45007649	1.86514e-12	0.755902854121389	0.139	0.092	2.37529e-07	0
chr9-77513671-77514563	1.90893e-12	0.896437321660872	0.105	0.064	2.43107e-08	0
chr2-91984274-91985155	2.16966e-12	0.561118785569773	0.219	0.17	2.7631e-07	0
chr11-57664479-57665395	2.34347e-12	0.858736228365492	0.113	0.069	2.98445e-07	0
chr10-7839068-7839968	2.39835e-12	0.78886840277621	0.131	0.084	3.05435e-07	0
chr17-88752770-88753696	2.70387e-12	0.907511425442396	0.103	0.061	3.44343e-07	0
chr3-122473840-122474741	3.48762e-12	0.892550880837909	0.106	0.063	4.44156e-07	0
chr17-73163593-73164412	3.64952e-12	0.725910182304717	0.145	0.1	4.64773e-07	0
chr9-72969681-72970573	4.04351e-12	0.624281288918332	0.186	0.137	5.1495e-07	0
chr2-11159405-11160289	5.32115e-13	0.75509481694453	0.137	0.091	6.7766e-07	0
chr13-110394500-110395370	5.32521e-12	0.42762996375321	0.326	0.277	6.78176e-07	0
chr1-74124168-74124873	5.4158e-12	0.619362217249444	0.185	0.138	6.89713e-07	0
chr2-32541718-32542651	5.44568e-12	0.523960528656295	0.238	0.193	6.93518e-07	0
chr14-48120663-48121451	5.86627e-12	0.769148120258134	0.134	0.087	7.47081e-07	0
chr7-116230897-116231799	5.87727e-12	0.679304903170215	0.16	0.115	7.48482e-07	0
chr5-119348045-119348916	6.06149e-13	0.621446718308237	0.187	0.136	7.71942e-07	0
chr14-122052683-122053577	6.72653e-12	0.645201000000484	0.172	0.127	8.56637e-07	0
chr3-115800876-115801311	7.54547e-12	0.859742136781781	0.11	0.068	9.6093e-07	0
chr1-132341482-132342403	9.75135e-12	0.645566226870591	0.174	0.125	1.24185e-06	0
chr3-103091537-103092415	9.95661e-12	0.721664305172053	0.147	0.099	1.26799e-07	0
chr7-125488445-125489372	1.07287e-11	0.441715130994468	0.306	0.26	1.36632e-06	0
chr19-10747371-10748276	1.17991e-11	0.502309119812401	0.259	0.206	1.50264e-06	0
chr11-22692670-22693604	1.20193e-11	0.501801386746096	0.256	0.206	1.53068e-06	0
chr13-112418480-112419222	1.22613e-11	0.657688588783075	0.168	0.121	1.5615e-06	0
chr19-55792342-55793209	1.29157e-11	0.818120350901275	0.119	0.075	1.64484e-06	0
chr6-144781309-144782214	1.34581e-11	0.653236143143326	0.167	0.123	1.71391e-06	0
chr10-18526928-18528110	1.35621e-11	0.83823568554905	0.114	0.072	1.72716e-06	0
chr10-120625165-120626097	1.41744e-11	0.641078594975276	0.173	0.127	1.80513e-06	0
chr5-64905608-64906425	1.43139e-11	0.472092873156683	0.277	0.23	1.82291e-06	0
chr9-22135755-22136674	1.45187e-11	0.653500042333236	0.17	0.121	1.84898e-06	0
chr16-90143529-90144433	1.51018e-12	0.30762653081216	0.489	0.456	1.92325e-06	0
chr7-48137432-48138219	1.54794e-11	0.764096411674069	0.132	0.087	1.97133e-06	0
chr10-117451830-117452767	1.63497e-11	0.786087650349525	0.125	0.082	2.08216e-06	0
chr12-111159582-111160531	1.64139e-11	0.487469399069387	0.268	0.216	2.09034e-06	0
chr8-115189567-115190475	1.80487e-11	0.460300906585207	0.29	0.239	2.29854e-06	0
chr13-112427188-112428094	1.94881e-11	0.460678682290258	0.286	0.239	2.48185e-06	0
chr10-75531448-75532297	2.15187e-12	0.727480298660639	0.142	0.097	2.74045e-06	0
chr9-57403801-57404674	2.33764e-12	0.682165322778916	0.156	0.11	2.97703e-06	0
chr10-59911019-59911852	2.61541e-11	0.833528501606798	0.112	0.072	3.33078e-06	0
chr11-118225354-118226267	2.63829e-11	0.78269577357897	0.125	0.082	3.35992e-06	0
chr15-9533077-9534006	2.64475e-11	0.708509643926204	0.147	0.102	3.36814e-06	0
chr7-122387673-122388575	2.771e-11	0.690548919945305	0.153	0.107	3.52893e-06	0
chr9-44510002-44510801	2.83813e-11	0.605832973784768	0.186	0.141	3.61441e-06	0
chr5-139166658-139167578	2.89532e-11	0.421049246775957	0.324	0.278	3.68725e-06	0
chr16-33707770-33708698	3.05078e-11	0.671957230348844	0.16	0.114	3.88523e-06	0
chr2-72144630-72145488	3.21918e-13	0.872879886616599	0.105	0.064	4.09969e-06	0
chr3-89870644-89871507	4.53451e-11	0.803326412137478	0.119	0.077	5.77479e-06	0
chr1-58311017-58311933	4.53518e-11	0.604763214830104	0.187	0.14	5.77564e-06	0
chr19-36224292-36225161	5.85855e-11	0.845745423505843	0.108	0.068	7.46098e-06	0
chr12-25958378-25959276	5.9346e-11	0.515556318708088	0.237	0.193	7.55783e-06	0
chr11-118232101-118233029	7.04381e-11	0.486826164335197	0.258	0.213	8.97043e-06	0
chr16-10689738-10690658	7.50301e-11	0.776508049741601	0.125	0.082	9.55523e-06	0
chr10-21186467-21187390	7.51796e-11	0.882212499411419	0.101	0.062	9.57427e-06	0
chr2-35259392-35260323	7.85159e-11	0.877131550943843	0.101	0.063	9.99915e-06	0
chr3-68869346-68870158	9.14122e-11	0.628732331856211	0.174	0.127	1.16415e-05	0
chr8-123025638-123026538	1.04759e-10	0.650648431795315	0.165	0.119	1.33412e-05	0
chr15-86067199-86068119	1.09394e-10	0.355262372043832	0.395	0.363	1.39315e-05	0
chr17-44654284-44655211	1.17402e-10	0.535758604506107	0.222	0.177	1.49514e-05	0
chr5-73236650-73237606	1.2186e-10	0.635065717095347	0.171	0.125	1.55191e-05	0
chr12-116315222-116316103	1.27555e-10	0.777591802709939	0.124	0.081	1.62443e-05	0
chr11-115745855-115746735	1.27868e-10	0.816929355435044	0.114	0.072	1.62842e-05	0
chr4-40876807-40877508	1.3109e-10	0.790907588596694	0.12	0.078	1.66945e-05	0
chr2-173085519-173086419	1.31738e-11	0.507540674643481	0.242	0.194	1.67771e-05	0
chr12-85963457-85964360	1.33078e-10	0.727899847685877	0.137	0.094	1.69477e-05	0
chr11-101063521-101064441	1.44045e-10	0.627772850045803	0.17	0.129	1.83444e-06	0
chr14-25454120-25455049	1.47202e-10	0.849707781367298	0.105	0.067	1.87465e-05	0
chr12-77039323-77040288	1.48233e-10	0.677286324763078	0.155	0.108	1.88778e-05	0
chr15-64067269-64068197	1.55733e-10	0.813557825114342	0.115	0.073	1.98329e-05	0
chr15-66512529-66513462	1.59541e-10	0.86243585842497	0.104	0.064	2.03179e-05	0
chr4-56915643-56916554	1.60552e-10	0.838900157548327	0.109	0.068	2.04467e-05	0
chr18-55548525-55549380	1.82846e-10	0.791009593513672	0.12	0.078	2.32858e-05	0
chr3-121426125-121426884	1.87175e-10	0.564773368935105	0.205	0.157	2.38372e-05	0
chr8-95247077-95247994	1.93153e-10	0.784766141668088	0.123	0.078	2.45984e-05	0
chr17-80762107-80763009	1.94262e-10	0.84863672892442	0.106	0.066	2.47397e-05	0
chr2-91971800-91972698	1.94903e-10	0.732514823345736	0.136	0.091	2.48213e-06	0
chr10-40419667-40420511	1.96285e-10	0.851081546443213	0.106	0.066	2.49973e-05	0
chr1-127830023-127830924	2.13164e-10	0.556966880364432	0.208	0.161	2.71469e-06	0
chr18-32542816-32543740	2.30228e-10	0.685985602227076	0.152	0.105	2.93199e-05	0
chr6-146080747-146081660	2.41145e-10	0.386062494744251	0.356	0.313	3.07103e-05	0
chr1-184024419-184025336	2.6503e-10	0.814864306057558	0.115	0.071	3.37521e-05	0
chr11-50915681-50916557	2.72383e-10	0.544185186072546	0.216	0.167	3.46886e-05	0
chr18-56451553-56452396	3.06086e-10	0.815683258678428	0.113	0.071	3.89807e-05	0
chr6-49973270-49974212	3.2478e-10	0.868553237546693	0.102	0.062	4.13614e-05	0
chr2-173023297-173024230	3.58455e-10	0.532982201793818	0.22	0.175	4.565e-07	0
chr7-110768479-110769283	3.79039e-10	0.692717276945701	0.145	0.102	4.82714e-05	0
chr1-55363160-55364091	3.97432e-10	0.428187733406786	0.305	0.26	5.06138e-05	0
chr5-36089022-36089967	4.27149e-10	0.871665856125452	0.1	0.062	5.43983e-05	0
chr5-142039647-142040540	4.59268e-10	0.855260046455574	0.105	0.064	5.84888e-05	0
chr6-29735305-29736091	4.94494e-10	0.670977912522688	0.153	0.108	6.29748e-05	0
chr4-108318530-108319338	5.05141e-10	0.489306541371998	0.251	0.203	6.43307e-06	0
chr1-130474696-130475575	5.21474e-10	0.755370646635478	0.128	0.083	6.64107e-05	0
chr1-127214601-127215510	5.22251e-11	0.839370197748853	0.108	0.066	6.65097e-06	0
chr10-20219196-20220080	5.22333e-10	0.837128888261135	0.109	0.066	6.65202e-05	0
chr4-58944129-58944846	5.54106e-10	0.729055739250448	0.134	0.09	7.05666e-05	0
chr2-62390640-62391529	5.5577e-10	0.555094387035551	0.208	0.158	7.07785e-05	0
chr16-92644468-92645345	5.8428e-10	0.69960406286624	0.144	0.098	7.44093e-05	0
chr7-68278604-68279499	5.94225e-10	0.832728766586115	0.109	0.067	7.56757e-05	0
chr11-4423571-4424466	5.95584e-10	0.851092221959303	0.105	0.064	7.58488e-05	0
chr18-73835052-73835936	6.64848e-10	0.404664110322749	0.321	0.286	8.46698e-05	0
chr6-87040707-87041540	8.13505e-10	0.60855004730712	0.176	0.132	0.000103602	0
chr13-52721260-52722157	8.23111e-10	0.530580975495252	0.217	0.173	0.000104825	0
chr18-65415916-65416808	9.50541e-10	0.595453604201473	0.182	0.137	0.000121053	0
chr7-107707429-107708295	1.00382e-09	0.525556035507192	0.221	0.176	0.000127838	0
chr17-31693070-31693978	1.08639e-09	0.454594855406413	0.273	0.232	0.000138354	0
chr15-64185612-64186495	1.12359e-09	0.61792252930531	0.176	0.125	0.000143092	0
chr12-16132993-16133898	1.14606e-09	0.738211353725906	0.13	0.087	0.000145953	0
chr1-128605585-128606472	1.20259e-09	0.701497415715671	0.141	0.097	0.000153153	0
chr14-30008570-30009492	1.23469e-09	0.780409081438847	0.118	0.077	0.00015724	0
chr14-65070691-65071613	1.28342e-09	0.385534141617116	0.347	0.306	1.63446e-05	0
chr13-24604440-24605352	1.3821e-09	0.385930015822945	0.341	0.306	0.000176013	0
chr10-118765720-118766591	1.49953e-09	0.669185982149429	0.149	0.107	0.000190968	0
chr12-36039349-36040276	1.54455e-09	0.723560569875454	0.133	0.09	0.000196701	0
chr9-63720625-63721402	1.62196e-09	0.444805085725195	0.28	0.238	0.00020656	0
chr11-79460551-79461460	1.63851e-09	0.646624327087532	0.16	0.114	0.000208668	0
chr11-57672805-57673717	1.89932e-10	0.759833115286769	0.124	0.08	0.000241882	0
chr7-101635782-101636714	2.29428e-09	0.715251283226292	0.137	0.092	0.000292181	0
chr5-66618324-66619151	2.43136e-09	0.562523054757377	0.195	0.152	0.000309639	0
chr4-135520176-135521094	2.64048e-09	0.822022727972193	0.107	0.068	0.00033627	0
chr19-41015841-41016792	2.77317e-09	0.609620512467284	0.172	0.128	3.53169e-05	0
chr2-145196792-145197678	2.7848e-09	0.574348277811646	0.188	0.146	0.00035465	0
chr15-97824827-97825724	2.91864e-09	0.367359992077551	0.362	0.328	3.71695e-05	0
chr11-70297751-70298619	3.1415e-09	0.792818048171385	0.113	0.073	0.000400076	0
chr13-21940221-21940981	3.53973e-09	0.568284960466643	0.192	0.148	4.50792e-05	0
chr5-141017721-141018621	3.62513e-09	0.566090131414183	0.192	0.149	0.000461668	0
chr5-122288173-122289073	4.10445e-09	0.691443402014505	0.14	0.098	0.00052271	0
chr2-49787399-49788357	4.13575e-10	0.737654358569644	0.127	0.085	0.000526696	0
chr17-5492288-5493079	4.26103e-09	0.413280319949457	0.305	0.268	0.00054265	0
chrX-144525768-144526708	4.4693e-09	0.822583964389485	0.107	0.066	0.000569175	0
chr4-32387451-32388397	4.68193e-09	0.647777434340572	0.156	0.112	0.000596253	0
chr11-117891778-117892588	5.08931e-09	0.838248433663174	0.103	0.064	0.000648134	0
chr7-132734915-132735833	5.65402e-09	0.403546748049277	0.315	0.275	0.00072005	0
chr8-15010967-15011780	5.77413e-09	0.577483388552738	0.185	0.142	0.000735347	0
chr12-77019728-77020658	6.51047e-09	0.755538026710781	0.121	0.08	0.000829121	0
chr10-118082800-118083669	6.69642e-10	0.49575410100576	0.239	0.188	0.000852803	0
chr17-51876172-51877080	6.72682e-09	0.663531757575597	0.148	0.106	0.000856675	0
chr6-125099020-125099918	8.73242e-09	0.659397435834803	0.147	0.107	0.00111209	0
chr8-34163068-34163949	8.98802e-09	0.479332089402438	0.243	0.201	0.00114464	0
chr11-62507433-62508302	1.02875e-08	0.591867245097189	0.176	0.134	0.00131013	0
chr4-150583497-150584406	1.04213e-08	0.702811088136801	0.136	0.092	0.00132717	0
chr1-51577447-51578359	1.12546e-08	0.603225875701309	0.173	0.126	0.00143329	0
chr1-38627018-38627953	1.34975e-08	0.682643137796414	0.14	0.099	0.000171894	0
chr5-107015272-107016190	1.35646e-08	0.757467336688374	0.119	0.078	0.00172747	0
chr18-74879693-74880597	1.37374e-08	0.487732864001617	0.237	0.194	0.00174948	0
chr4-55397815-55398730	1.3974e-08	0.516086975210148	0.218	0.174	0.000177962	0
chr1-61135415-61136300	1.51932e-08	0.797479444416199	0.109	0.07	0.000193489	0
chr1-54493413-54494179	1.58897e-08	0.693273646115684	0.138	0.094	0.00202358	0
chr9-121642220-121643071	1.60067e-08	0.401931425937881	0.316	0.274	0.000203849	0
chr3-88138139-88139075	1.94663e-08	0.310624721803821	0.437	0.411	0.00247907	0
chr19-44280540-44281456	1.99355e-08	0.598587137380355	0.168	0.13	0.00253882	0
chr8-22701166-22702060	2.26393e-08	0.54762405916129	0.197	0.153	0.00288316	0
chr1-132315688-132316580	2.53523e-08	0.647831439892508	0.15	0.109	0.000322866	0
chr18-61187750-61188682	2.55898e-08	0.615682786921852	0.164	0.12	0.00325891	0
chr1-172026851-172027645	2.66031e-08	0.54772165336316	0.195	0.153	0.00338796	0
chr1-172481627-172482511	2.68284e-08	0.458117984747198	0.254	0.216	0.00341665	0
chr4-86885834-86886774	3.09273e-08	0.406021916478083	0.306	0.267	0.00393866	0
chr10-122054276-122055191	3.36633e-08	0.762899793415058	0.115	0.076	0.00428709	0
chr5-50058499-50059372	4.04323e-08	0.701973479911308	0.133	0.091	0.00514913	0
chr14-31669542-31670435	4.11362e-08	0.535987555919022	0.2	0.159	0.00523878	0
chr2-166617406-166618339	4.30424e-08	0.656019562591611	0.148	0.104	0.00548153	0
chr1-92177892-92178763	4.33718e-08	0.623827426660733	0.157	0.117	0.00552349	0
chr6-143114981-143115744	5.37819e-08	0.422594160849632	0.288	0.245	0.00684923	0
chr1-128766613-128767538	6.03456e-08	0.455828238235436	0.261	0.213	0.00768513	0
chr8-68061965-68062876	6.16891e-08	0.478111355500667	0.238	0.197	0.00785623	0
chr4-135128552-135129442	6.2094e-08	0.682499166073959	0.136	0.096	0.00790779	0
chr7-135598199-135599107	6.85991e-08	0.738593230834109	0.119	0.08	0.00873623	0
chr17-84180635-84181436	6.86928e-08	0.357216211211237	0.362	0.326	0.00874816	0
chr8-34397596-34398474	7.12304e-08	0.509218344392957	0.218	0.173	0.00907133	0
chr14-99448893-99449649	7.26797e-08	0.597004842414339	0.171	0.126	0.0092559	0
chr10-24292482-24293343	7.45704e-08	0.704621404847054	0.13	0.088	0.00949669	0
chr5-147366102-147367024	7.82399e-09	0.781090570068787	0.11	0.071	0.009964	0
chr7-118994747-118995600	8.27441e-09	0.66892193565593	0.14	0.099	0.00105376	0
chr12-112976069-112976984	8.61919e-08	0.296844940478522	0.452	0.431	0.0109767	0
chr1-161670631-161671549	8.80365e-08	0.432692577093482	0.273	0.235	0.00112116	0
chr7-16364057-16364973	9.33204e-08	0.532674480016939	0.2	0.157	0.0118845	0
chr6-99434870-99435805	9.42835e-08	0.568834744104231	0.181	0.139	0.0120072	0
chr4-129558141-129559066	9.98482e-08	0.440886708945841	0.264	0.226	0.0127159	0
chr11-52299355-52300264	1.04977e-07	0.414475160736159	0.288	0.252	0.013369	0
chr8-36028031-36028957	1.06086e-07	0.660883207582365	0.142	0.101	0.0135103	0
chr5-136146586-136147531	1.07859e-07	0.575639119807958	0.177	0.134	0.013736	0
chr19-6398323-6399057	1.11608e-07	0.418611408303988	0.285	0.248	0.0142135	0
chr7-25835196-25836106	1.22526e-07	0.565465941568209	0.184	0.139	0.015604	0
chr18-62156201-62157083	1.25824e-07	0.747909283666135	0.117	0.077	0.0160239	0
chr10-118468774-118469632	1.48658e-07	0.585421027039619	0.169	0.13	0.0189319	0
chr6-121109802-121110671	1.49305e-07	0.631148656184144	0.153	0.112	0.0190143	0
chr9-103489886-103490749	1.63984e-07	0.509135763256412	0.211	0.171	0.0208837	0
chr4-141454303-141455224	1.687e-07	0.456107367682545	0.249	0.21	0.0214843	0
chr6-87152500-87153457	1.71025e-07	0.382503989709688	0.323	0.287	0.0217804	0
chr1-60755504-60756371	1.71733e-07	0.623593618378997	0.155	0.114	0.0218706	0
chr3-108880118-108881059	1.73066e-07	0.564550346956804	0.18	0.138	0.0220403	0
chr2-167989111-167990021	1.89263e-07	0.81266149529654	0.101	0.064	0.024103	0
chr3-51654400-51655325	2.05547e-07	0.571634337496646	0.176	0.135	0.0261769	0
chr13-46779628-46780517	2.06997e-07	0.666602816554911	0.138	0.098	0.0263614	0
chr16-32972310-32973236	2.19456e-07	0.719187179206911	0.12	0.084	0.00279482	0
chr2-58178824-58179743	2.24298e-07	0.626006446187334	0.151	0.112	0.0285648	0
chr4-32257820-32258730	2.32542e-07	0.351570049001077	0.356	0.331	0.00296147	0
chr16-96127435-96128341	2.54775e-07	0.255329208328158	0.524	0.519	0.0324461	0
chr3-122619059-122619935	2.56992e-07	0.605935088496385	0.162	0.119	0.0327284	0
chr7-45733191-45734096	2.58489e-07	0.475488150875039	0.234	0.194	0.0329191	0
chr12-76778345-76779267	2.96025e-07	0.581411793669854	0.169	0.13	0.0376993	0
chr3-52104639-52105548	3.1305e-07	0.477610806712084	0.229	0.191	0.0398676	0
chr6-54766251-54767151	3.14618e-07	0.764625908094768	0.109	0.072	0.0400672	0
chr12-69257585-69258491	3.26399e-07	0.524027934167391	0.201	0.158	0.0415676	0
chr16-95827001-95827914	3.40723e-08	0.452944615646839	0.252	0.21	0.0433917	0
chr3-103385143-103385927	3.48667e-07	0.404731330011449	0.297	0.255	0.0444034	0
chr11-54844253-54845119	3.67352e-07	0.563819708247712	0.178	0.137	0.046783	0
chr12-102367827-102368719	3.68375e-07	0.484215283597988	0.224	0.185	0.0469133	0
chr18-35837264-35838144	3.95947e-07	0.72171776793245	0.118	0.083	0.0504246	0
chr11-115451689-115452619	4.02817e-07	0.441324611025968	0.258	0.219	0.0512996	0
chr6-120579767-120580681	4.02847e-07	0.60742085513571	0.158	0.118	0.0513034	0
chr15-80743288-80744006	4.11298e-07	0.595904766966959	0.164	0.122	0.0523796	0
chr3-38282516-38283364	4.15249e-07	0.757513631931415	0.112	0.073	0.0528827	0
chr8-71462610-71463285	4.6973e-07	0.321575006785654	0.398	0.372	0.0598211	0
chr2-59470694-59471413	4.81835e-07	0.765691726939879	0.108	0.072	0.0613627	0
chr5-116028805-116029686	4.87622e-07	0.496745053818337	0.217	0.174	0.0620997	0
chr7-65644431-65645320	5.01055e-07	0.340880788583193	0.377	0.339	0.0638104	0
chr19-46470539-46471472	5.20377e-07	0.469049245057664	0.238	0.196	0.0662711	0
chr4-128618334-128619243	5.21632e-07	0.516739696565316	0.204	0.162	0.0664309	0
chr9-94441068-94441939	5.46363e-07	0.749519675793932	0.113	0.075	0.0695804	0
chr5-23386626-23387514	5.65819e-07	0.2785119912463	0.475	0.458	0.0720582	0
chr13-93989998-93990896	5.66789e-07	0.530716068982483	0.194	0.154	0.0721817	0
chr15-82186719-82187642	5.73302e-07	0.573022864759903	0.173	0.131	0.0730111	0
chr5-64676227-64677085	6.00315e-07	0.772722518378656	0.107	0.069	0.0764513	0
chr17-5491082-5491922	6.18858e-07	0.417370141331142	0.28	0.24	0.0788128	0
chr11-108920050-108920904	6.33374e-07	0.273965823590534	0.484	0.466	0.0806614	0
chr7-24451714-24452605	6.40141e-07	0.758641479887095	0.11	0.072	0.00815233	0
chr1-58300791-58301730	6.4063e-07	0.609287021601048	0.156	0.116	0.0815855	0
chr2-173037818-173038729	6.67322e-07	0.713164413288288	0.121	0.083	0.0849848	0
chr2-11204062-11204910	6.76606e-07	0.522453353982445	0.2	0.157	0.0861672	0
chr5-127484711-127485644	6.88129e-07	0.635520248402278	0.145	0.106	0.0876346	0
chr11-98875169-98876032	7.48577e-07	0.648873202362684	0.14	0.102	0.0953327	0
chr8-125253850-125254733	7.64186e-07	0.746265806611798	0.112	0.075	0.0973206	0
chr4-86683121-86683993	7.66728e-07	0.648907389409926	0.141	0.101	0.0976443	0
chr13-30681632-30682499	7.8966e-07	0.775784970189196	0.105	0.069	0.100565	0
chr11-120232388-120233282	8.71214e-07	0.562287282322769	0.178	0.135	0.110951	0
chr5-100642989-100643732	9.06242e-07	0.721042140782948	0.119	0.08	0.115412	0
chr19-47887237-47888298	9.235e-08	0.699147078691762	0.121	0.087	0.11761	0
chr4-135664278-135665212	9.42014e-07	0.576708226436656	0.169	0.129	0.119967	0
chr4-88166843-88167720	1.12495e-06	0.776456481697108	0.105	0.067	0.143265	0
chr5-64490374-64491272	1.18341e-06	0.702295037904632	0.123	0.084	0.150709	0
chr9-58270866-58271807	1.44304e-06	0.630660371042315	0.146	0.106	0.183774	0
chr9-114443096-114443991	1.49453e-06	0.478008898108988	0.224	0.184	0.190331	0
chr16-95820795-95821696	1.50741e-06	0.744081173223831	0.112	0.074	0.191972	0
chr10-75417278-75418212	1.67966e-06	0.653027708099101	0.137	0.098	0.213909	0
chr10-81328408-81328964	1.74631e-06	0.668462434429125	0.132	0.093	0.222396	0
chr2-165792784-165793618	1.86712e-06	0.453916747563965	0.24	0.203	0.237781	0
chr1-162179136-162180043	1.97868e-06	0.701896297945937	0.121	0.084	0.251989	0
chr5-51552144-51553013	1.99503e-06	0.67361275365019	0.131	0.091	0.025407	0
chr17-48461863-48462777	2.26032e-06	0.776729162038605	0.102	0.067	0.287856	0
chr8-86707591-86708504	2.39631e-06	0.379723219054447	0.312	0.277	0.305175	0
chr9-21449784-21450698	2.46365e-06	0.557823390199512	0.174	0.135	0.313751	0
chr16-95748968-95749900	2.50079e-06	0.723938101296028	0.116	0.078	0.31848	0
chr2-165923446-165924330	2.5274e-06	0.671474407942224	0.128	0.092	0.32187	0
chr9-61829967-61830859	2.76858e-06	0.690592691238277	0.123	0.086	0.352585	0
chrX-95711397-95712288	2.84648e-06	0.72610051259476	0.113	0.077	0.362506	0
chr10-127162627-127163563	2.90128e-06	0.311949800461732	0.4	0.382	0.369484	0
chr2-117417075-117417956	3.34485e-06	0.476312817917993	0.219	0.183	0.425973	0
chr1-84406604-84407531	3.74025e-06	0.753876087515118	0.107	0.07	0.0476328	0
chr2-164563391-164564297	3.77832e-06	0.768905729632638	0.104	0.067	0.481177	0
chr15-53156992-53157906	3.84147e-07	0.459374322422163	0.235	0.195	0.0489219	0
chr11-97998944-97999832	4.34888e-06	0.358630373776229	0.335	0.302	0.553838	0
chr4-53159598-53160440	4.66388e-06	0.483894016407874	0.215	0.177	0.593954	0
chr9-80317694-80318608	5.2745e-06	0.686791969236655	0.124	0.085	0.671718	0
chr2-59629509-59630422	5.46027e-07	0.75849484953822	0.105	0.069	0.0695377	0
chr7-74690398-74691303	5.8854e-06	0.536325475195773	0.184	0.143	0.749517	0
chr8-35596796-35597708	5.97094e-06	0.520299528327951	0.19	0.152	0.760411	0
chr1-9882859-9883782	6.00595e-06	0.744698920750409	0.109	0.071	0.764869	0
chr13-112507420-112508312	6.17055e-06	0.537228543030106	0.18	0.143	0.785832	0
chr2-152360202-152361006	6.18855e-06	0.639508212172041	0.139	0.1	0.788125	0
chr11-106430167-106431097	8.55084e-06	0.662773557811219	0.128	0.092	0.000000000000010889671188095	0
chr15-100598121-100599041	8.87431e-06	0.460183160218899	0.229	0.192	0.0000000000000113016113125795	0
chr11-44519879-44520753	9.00539e-07	0.339281714099686	0.356	0.326	0.0000000000000114685459749005	0
chr15-6592371-6593238	9.08349e-06	0.505701314954615	0.198	0.16	0.0000000000000115680025546395	0
chr7-122940110-122940993	9.23833e-06	0.421023408379738	0.262	0.225	0.0000000000000117651944632769	0
chr9-63706099-63707011	1.01709e-05	0.386940317586017	0.3	0.26	0.0000000000000129528786796562	0
chr9-66505262-66506168	1.04204e-05	0.742753256677882	0.105	0.071	0.0000000000000132705313224421	0
chr10-14314363-14315277	1.04659e-05	0.654061587783221	0.131	0.094	0.0000000000000133285086717976	0
chr5-92165694-92166604	1.12621e-05	0.6710517150866	0.127	0.088	0.0000000000000143425316351553	0
chr4-31823634-31824549	1.19549e-05	0.721649834501783	0.112	0.076	0.000000000000015224852416344	0
chr5-35892924-35893808	1.20986e-05	0.32537241324465	0.379	0.345	0.0000000000000154078603578077	0
chr15-60119678-60120601	1.25457e-05	0.623850975907511	0.142	0.103	0.0000000000000159772284777483	0
chr10-81560792-81561694	1.25868e-05	0.348924415882836	0.342	0.311	0.0000000000000160295475225391	0
chr1-156407728-156408645	1.31415e-05	0.616346800179915	0.144	0.106	0.0000000000000167360055579049	0
chr19-5822955-5823855	1.47811e-05	0.767033407787475	0.101	0.066	0.0000000000000188240866965703	0
chr14-79236090-79237022	1.62063e-05	0.615722134312083	0.141	0.106	0.0000000000000206389935938791	0
chr16-33261324-33262209	1.6706e-05	0.632897014342054	0.136	0.1	0.0000000000000212753961810941	0
chr17-52168089-52169051	1.78576e-05	0.699797049776907	0.116	0.081	0.0000000000000227420081027424	0
chr16-49853870-49854613	1.8522e-05	0.572824930206243	0.164	0.121	0.0000000000000235881415803229	0
chr1-106036631-106037587	1.86338e-05	0.709090292121738	0.112	0.078	0.000000000000023730535821199	0
chr14-79590769-79591648	1.88389e-05	0.564648734687069	0.164	0.127	0.0000000000000239917418858132	0
chr5-65025691-65026611	1.89147e-06	0.736674458750262	0.107	0.072	0.0000000000000240882739791707	0
chr5-64599679-64600603	1.92084e-05	0.532166834723201	0.181	0.141	0.0000000000000244622205872093	0
chr19-55741185-55742054	2.03323e-05	0.534029963501228	0.178	0.141	0.0000000000000258936282953067	0
chr5-123781643-123782519	2.26913e-05	0.598456330145446	0.149	0.111	0.0000000000000288978785245193	0
chr1-36272387-36273032	2.31696e-05	0.451338598591762	0.232	0.195	0.0000000000000295069656150977	0
chr12-38779163-38779877	2.38572e-05	0.725071794206719	0.108	0.074	0.0000000000000303826224302228	0
chr1-183180104-183180969	2.44953e-05	0.674856295625013	0.12	0.087	0.0000000000000311953166143669	0
chr5-64805831-64806749	2.607e-05	0.475227934811494	0.216	0.176	0.0000000000000332007090824208	0
chr2-79259333-79260200	2.86932e-05	0.674035285863428	0.121	0.086	0.0000000000000365413767680541	0
chr3-89243293-89244205	2.89036e-05	0.636637300698068	0.133	0.098	0.0000000000000368093529742987	0
chr1-36149041-36149777	2.91648e-05	0.60718079823445	0.147	0.107	0.0000000000000371420083569529	0
chr2-157118776-157119674	2.96985e-05	0.469910006222707	0.217	0.18	0.0000000000000378215957194958	0
chr19-10788126-10788951	2.97019e-05	0.696012844566219	0.116	0.08	0.0000000000000378259273930683	0
chr2-13757160-13758049	3.14192e-05	0.521437424451067	0.187	0.145	0.0000000000000400129665406233	0
chr17-26370337-26371277	3.21047e-05	0.635129882604902	0.134	0.098	0.0000000000000408859947799306	0
chr4-55532272-55533171	3.3212e-05	0.245084482451568	0.52	0.513	0.0000000000000422961136888614	0
chr8-72136373-72137294	3.57669e-05	0.320002930608551	0.376	0.351	0.0000000000000455498805513082	0
chr14-69978754-69979629	3.58055e-05	0.483880684932347	0.205	0.169	0.0000000000000455990452905425	0
chr19-47463894-47464831	3.59686e-06	0.427375147757883	0.251	0.213	0.0000000000000458067097880691	0
chr2-140819130-140820051	3.82896e-05	0.712196236385403	0.111	0.076	0.0000000000000487625740548884	0
chr19-29453835-29454766	3.9596e-07	0.335070007464731	0.352	0.324	0.0000000000000504262991715773	0
chr11-6018438-6019255	4.11551e-05	0.569532315540231	0.158	0.122	0.0000000000000524118645829043	0
chr5-150118212-150119093	4.46701e-05	0.336782082631894	0.351	0.319	0.0000000000000568882669681107	0
chr18-62179590-62180511	4.6168e-05	0.289995983984752	0.428	0.4	0.0000000000000587958932794753	0
chr14-74908052-74908915	4.65192e-05	0.739399421849633	0.104	0.069	0.0000000000000592431010759861	0
chr10-99116672-99117539	4.70636e-05	0.670058687702414	0.122	0.086	0.0000000000000599364851554875	0
chr13-97207845-97208748	4.77834e-06	0.472586899484657	0.215	0.174	0.0000000000000608531430277898	0
chr15-74748952-74749867	4.83131e-05	0.575321683387294	0.157	0.118	0.0000000000000615276773762678	0
chr12-40535961-40536808	5.11052e-05	0.495570377225495	0.198	0.16	0.0000000000000650834678338365	0
chr13-30136023-30136933	5.16329e-05	0.464492415110231	0.222	0.179	0.0000000000000657555477090337	0
chr2-91961564-91962497	5.21652e-05	0.442443161021628	0.235	0.198	0.0000000000000664333704700082	0
chr3-35746782-35747702	5.7557e-05	0.691544247404536	0.115	0.08	0.0000000000000733000109067013	0
chr7-31031513-31032426	5.87209e-05	0.735975609148108	0.105	0.07	0.0000000000000747822342593011	0
chr10-60115268-60116193	5.8778e-05	0.541521057449124	0.173	0.133	0.0000000000000748550024510431	0
chr7-63984001-63984881	5.9438e-05	0.691978267368619	0.115	0.08	0.0000000000000756955018066399	0
chr11-54162726-54163633	6.32586e-05	0.593371293970802	0.149	0.111	0.0000000000000805610987898774	0
chr9-118396199-118397077	6.71383e-05	0.536669554299645	0.174	0.135	0.0000000000000855020147148887	0
chr9-59959066-59959977	7.28387e-05	0.616804465182704	0.14	0.101	0.0000000000000927615455485817	0
chr15-100667605-100668491	7.56859e-05	0.429246735062971	0.244	0.209	0.0000000000000963875386026674	0
chr7-126178553-126179458	8.10725e-05	0.629030967867699	0.133	0.098	0.000000000000103247399455241	0
chr10-41880500-41881409	9.45318e-05	0.692301163655219	0.116	0.078	0.000000000000120388133146692	0
chr11-70435210-70436151	9.63912e-05	0.576376972810058	0.153	0.116	0.000000000000122756086288415	0
chr5-132542983-132543831	0.000104714	0.739267252872683	0.104	0.068	0.000000000000133354888180317	0
chr11-75980192-75981107	0.000105924	0.720046291983498	0.106	0.072	0.000000000000134896592666265	0
chr10-99241770-99242682	0.000107939	0.428601809292736	0.24	0.209	0.000000000000137462382914399	0
chr1-156939253-156940096	0.000110232	0.368441807375182	0.307	0.27	0.000000000000140382603375451	0
chr2-35265085-35266013	0.000112739	0.62696341864817	0.133	0.098	0.000000000000143575634124918	0
chr16-76201882-76202778	0.000112741	0.747008309918003	0.1	0.066	0.000000000000143577385338867	0
chr2-101992702-101993602	0.000115123	0.611027583365064	0.138	0.102	0.000000000000146612021340409	0
chr9-114546463-114547368	0.000115369	0.743287091430779	0.101	0.067	0.000000000000146924991058533	0
chr1-193338096-193338930	0.000120797	0.568213679206805	0.157	0.119	0.000000000000153837364041499	0
chr6-120466417-120467335	0.000123881	0.456666324425298	0.221	0.183	0.000000000000157765195297912	0
chr18-75488956-75489924	0.000125473	0.523098201961132	0.181	0.142	0.00000000000015979271760479	0
chr12-80938460-80939336	0.000127762	0.590248090289908	0.148	0.109	0.000000000000162707762965996	0
chr1-38664560-38665395	0.000128182	0.567976845501766	0.155	0.119	0.00000000000016324244841266	0
chr1-91193008-91193911	0.000128422	0.468625947645599	0.211	0.175	0.000000000000163548320446029	0
chr1-92069183-92070098	0.000129074	0.486212108032172	0.201	0.161	0.000000000000164378692038353	0
chrX-16618075-16618996	0.000135463	0.443992279787379	0.233	0.192	0.000000000000172515139104102	0
chr16-10843669-10844615	0.000139896	0.390875269237262	0.276	0.244	0.000000000000178160591348623	0
chr3-101407301-101408187	0.000151974	0.591592175128951	0.142	0.11	0.00000000000019354137347327	0
chr8-125391047-125391956	0.000154553	0.444173099022414	0.227	0.193	0.00000000000019682666794398	0
chr16-91443102-91443959	0.000156222	0.695087215327379	0.111	0.078	0.000000000000198952173373072	0
chr5-134491503-134492420	0.00016473	0.432625025059134	0.235	0.203	0.000000000000209787322663006	0
chr11-100847805-100848725	1.65709e-05	0.585850510741124	0.147	0.111	0.000000000000211033345149192	0
chr2-75470161-75471078	0.000176016	0.621504269618778	0.134	0.098	0.000000000000224159876830748	0
chr3-100819341-100820219	1.81226e-05	0.628527672535044	0.133	0.095	0.000000000000230795445335094	0
chr15-73117639-73118552	0.000183294	0.519434510139527	0.177	0.143	0.000000000000233428639581275	0
chr6-12038029-12038940	0.000189824	0.705742338751706	0.109	0.074	0.000000000000241744537394302	0
chr8-110938859-110939757	1.90877e-05	0.534452525346109	0.171	0.134	0.000000000000243085387658165	0
chr12-107138693-107139611	0.000197746	0.54143078230828	0.168	0.13	0.000000000000251833761519927	0
chr7-66230001-66230918	2.17069e-05	0.495369192292861	0.193	0.154	0.000000000000276441578654455	0
chr1-127322174-127323031	0.000230536	0.551690086833751	0.162	0.125	0.000000000000293591987957322	0
chr4-134601192-134602067	0.000230625	0.608161159045317	0.14	0.101	0.000000000000293704934258962	0
chr17-48300035-48300612	0.000235439	0.641885932123443	0.128	0.09	0.000000000000299836076434411	0
chr8-94633930-94634745	0.00023787	0.459692256275602	0.216	0.178	0.00000000000030293184576066	0
chr11-46398788-46399717	0.000242733	0.506076302925642	0.187	0.148	0.000000000000309125092146244	0
chr5-64811665-64812301	0.000243895	0.670160172654465	0.118	0.083	0.000000000000310605198151554	0
chr12-21479980-21480886	2.47595e-06	0.4648690962941	0.212	0.176	0.000000000000315316572976425	0
chr8-120497433-120498357	0.000249833	0.595088366635821	0.141	0.107	0.000000000000318167876039701	0
chr19-53441204-53442120	0.000255879	0.443683541534224	0.23	0.189	0.00000000000032586739156434	0
chr17-84633246-84634147	0.000263102	0.577013393541219	0.148	0.114	0.000000000000335065911558009	0
chr5-65928889-65929818	0.000266412	0.380874943498771	0.282	0.253	0.00000000000033928142484799	0
chr7-143624720-143625569	0.000266565	0.508273849093442	0.186	0.147	0.000000000000339475442613505	0
chr10-80677963-80678782	0.00026974	0.379545348260479	0.283	0.255	0.000000000000343519223550304	0
chr3-144231661-144232588	0.000282145	0.584184969707622	0.149	0.109	0.000000000000359317174054112	0
chr16-4673764-4674663	0.00028615	0.431344615149209	0.235	0.2	0.000000000000364417717199271	0
chr16-32520142-32521061	0.000295606	0.485904939270006	0.194	0.16	0.000000000000376459803044724	0
chr2-9519755-9520664	0.000357901	0.41281667409897	0.251	0.216	0.000000000000455794554611281	0
chr1-87846881-87847766	3.58594e-05	0.48321657527826	0.196	0.16	0.000000000000456677068016466	0
chr3-130946965-130947895	0.000360216	0.431408735249954	0.238	0.198	0.000000000000458742729984109	0
chr19-36384069-36384965	0.000365139	0.722347417533324	0.103	0.069	0.000000000000465011225081127	0
chr13-109239011-109239904	0.000375836	0.551684097581604	0.16	0.123	0.000000000000478634424224672	0
chr14-69774549-69775322	0.000382046	0.367938610607101	0.308	0.262	0.000000000000486543792854748	0
chr2-112500937-112501846	0.000395306	0.668873349450308	0.117	0.082	0.000000000000503429687337516	0
chr7-102315111-102316024	0.000413141	0.651908940120118	0.121	0.087	0.000000000000526143497365309	0
chr7-121059269-121060204	0.00041386	0.670603208168251	0.113	0.083	0.000000000000527059283483216	0
chr3-19332264-19333183	0.000455708	0.648610082679764	0.123	0.087	0.000000000000580352936035769	0
chr1-78657447-78658315	0.000484229	0.373382638312751	0.289	0.257	0.00000000000061667519932233	0
chr9-71591897-71592807	0.000489489	0.598132542121522	0.138	0.104	0.000000000000623374307040924	0
chr1-85687123-85687886	0.000533731	0.441164443343747	0.221	0.189	0.000000000000679716489871164	0
chr18-65312052-65312974	6.15061e-06	0.374785602007187	0.285	0.255	0.00000000000078329254176389	0
chr7-143004768-143005336	6.1842e-05	0.492209704626692	0.189	0.154	0.000000000000787569960012069	0
chr8-120396518-120397434	0.000624056	0.730320387162715	0.101	0.067	0.000000000000794747783199146	0
chr8-114879549-114880288	0.000629551	0.619977798787093	0.132	0.095	0.000000000000801746290706437	0
chr18-12199284-12200205	0.000719434	0.660229089317625	0.116	0.084	0.000000000000916213547330517	0
chr11-77801025-77801915	0.000929139	0.321302450376	0.351	0.327	0.00000000000118327648137711	0
chr1-60940779-60941673	0.000940298	0.631198634974393	0.124	0.091	0.00000000000119748878367937	0
chr3-101029080-101030020	0.000950439	0.50438112116382	0.18	0.145	0.00000000000121040321489667	0
chr6-59412134-59413047	0.000965382	0.521737219122088	0.17	0.135	0.00000000000122943274630983	0
chr2-19388487-19389401	0.000985976	0.49426325029719	0.186	0.149	0.0000000000012556599339892	0
chr1-165700470-165701351	0.00101629	0.34402328495235	0.319	0.292	0.00000000000129426238486486	0
chr4-101187153-101188027	0.00108935	0.383868360632261	0.273	0.24	0.00000000000138730728258968	0
chr9-44494867-44495705	0.00123261	0.537851485447954	0.158	0.127	0.00000000000156974959464393	0
chr17-80323345-80324253	0.00125529	0.367350085397215	0.289	0.259	0.00000000000159863943006768	0
chr16-94185164-94186059	0.00127211	0.565960264277997	0.151	0.113	0.00000000000162005815729408	0
chr10-116913495-116914426	0.000137466	0.330538389867444	0.347	0.309	0.00000000000175065759780037	0
chr5-120648529-120649464	0.00137894	0.323568736636772	0.347	0.321	0.00000000000175610721877334	0
chr18-46092383-46093222	0.00142034	0.621263282852259	0.128	0.093	0.00000000000180882717208923	0
chr13-24416331-24417126	0.00149036	0.502579339582483	0.178	0.145	0.00000000000189799804650163	0
chr9-45121668-45122509	0.00155505	0.560507663113003	0.149	0.115	0.00000000000198039223722062	0
chr15-100719790-100720710	0.00161906	0.635174147457202	0.123	0.089	0.00000000000206190598475829	0
chr18-35849439-35850383	0.00167387	0.383218877104597	0.268	0.241	0.00000000000213170474560105	0
chr10-81433897-81434628	0.00172337	0.454225453149311	0.209	0.176	0.00000000000219474173502507	0
chr6-99260932-99261845	0.00189868	0.458847482498913	0.204	0.172	0.00000000000241801289992649	0
chr7-68070419-68071314	0.000199867	0.597064769308937	0.136	0.101	0.00000000000254535086543335	0
chr13-117051097-117052006	0.00215587	0.504348229533148	0.178	0.142	0.0000000000027455430048224	0
chr19-6339572-6340280	0.00226686	0.480983538950814	0.189	0.156	0.00000000000288689471241708	0
chr5-44220165-44221083	0.000229717	0.638028083896539	0.122	0.087	0.00000000000292548741511662	0
chr1-180390031-180390887	0.000251317	0.397392031456818	0.251	0.222	0.00000000000320057146201051	0
chr7-24644742-24645630	2.51628e-06	0.522920616306218	0.165	0.132	0.00000000000320453897011497	0
chr10-7824342-7825273	0.00261799	0.473915324871431	0.195	0.159	0.00000000000333406193787811	0
chr15-60824518-60825361	0.00262269	0.43646979537116	0.221	0.186	0.00000000000334004771995537	0
chr18-75377214-75378107	0.00275902	0.30073793720794	0.375	0.354	0.00000000000351367332719571	0
chr14-51913033-51913932	0.00277979	0.32355341351522	0.338	0.318	0.00000000000354012113487485	0
chr11-106674336-106675284	0.00302957	0.387535905198034	0.263	0.23	0.00000000000385821551148983	0
chr6-124750136-124751074	0.000303565	0.604254700858281	0.133	0.096	0.00000000000386596073178853	0
chr8-8984099-8984811	0.00327062	0.710242628805854	0.1	0.069	0.00000000000416520144631749	0
chr4-57673088-57674007	0.00336122	0.606462306881458	0.128	0.096	0.00000000000428057613155493	0
chr18-82846726-82847643	0.00343374	0.688470367578619	0.105	0.074	0.00000000000437293581382491	0
chr1-172015163-172016056	0.00368207	0.65283811191519	0.116	0.082	0.00000000000468918530980239	0
chr1-162206916-162207839	0.00376294	0.458440342366554	0.202	0.169	0.00000000000479217580415896	0
chr4-62593591-62594460	0.00386686	0.570701369524995	0.143	0.108	0.00000000000492452114632063	0
chr10-19184591-19185378	0.00392573	0.385835283995812	0.266	0.232	0.0000000000049994948457525	0
chr1-9797780-9798707	0.00401558	0.56407094785611	0.146	0.111	0.0000000000051139250681795	0
chr2-60018710-60019680	0.00406599	0.467333273954088	0.196	0.162	0.00000000000517812393079229	0
chr3-8717991-8718839	0.00426404	0.603688091107861	0.132	0.096	0.00000000000543033601641385	0
chr5-111508905-111509770	0.000428483	0.357941862424461	0.295	0.263	0.00000000000545681891323215	0
chr12-103331173-103332105	0.00432144	0.377466349301752	0.272	0.241	0.0000000000055034429591381	0
chr2-165888497-165889411	0.00432235	0.672567769159221	0.109	0.076	0.0000000000055045998796503	0
chr7-38094100-38095017	0.00435412	0.53619639376359	0.158	0.123	0.0000000000055450642080326	0
chr8-105623046-105623413	0.00438605	0.378522001974958	0.27	0.239	0.00000000000558572453178761	0
chr3-52088228-52089123	0.00461637	0.586708589179793	0.135	0.102	0.00000000000587903992168425	0
chr3-148850611-148851480	0.00475068	0.498626552872623	0.178	0.142	0.00000000000605008491614952	0
chr14-64392313-64393204	0.000496269	0.670893166970858	0.107	0.077	0.00000000000632008744195903	0
chr4-129761357-129762267	0.00515724	0.56453871140391	0.145	0.109	0.00000000000656785040594092	0
chr19-9065624-9066587	0.00550992	0.420536238429636	0.226	0.198	0.00000000000701699121059837	0
chr7-25000270-25001076	0.00557493	0.521551820742147	0.163	0.13	0.00000000000709978534182246	0
chr1-54492178-54493081	0.00557579	0.427671788422469	0.226	0.188	0.00000000000710088435039975	0
chr15-27596459-27597399	0.0056249	0.307845321702855	0.359	0.337	0.00000000000716342817346222	0
chr13-94284919-94285843	0.00564795	0.439035362569545	0.217	0.181	0.00000000000719277759424142	0
chr9-21332240-21333086	0.00588415	0.598636585717222	0.129	0.098	0.00000000000749358167314162	0
chr7-117428545-117429484	0.00600672	0.445763966386607	0.212	0.176	0.00000000000764967796584147	0
chr8-35627958-35628884	0.00602848	0.430320598613864	0.221	0.188	0.00000000000767738923165124	0
chr2-163800514-163801406	0.00645795	0.53971607108499	0.156	0.12	0.00000000000822433321829033	0
chr15-80149269-80150175	0.00650818	0.550102839052623	0.15	0.115	0.00000000000828830277593725	0
chr10-67581649-67582577	0.00685803	0.615659560215418	0.126	0.091	0.00000000000873383822244786	0
chr3-52395976-52396907	0.00694841	0.312203248026967	0.356	0.328	0.00000000000884894209345569	0
chr11-77791674-77792450	0.00706417	0.535150202085289	0.154	0.122	0.00000000000899636422369479	0
chr18-79257767-79258521	0.0072662	0.567973040085492	0.14	0.108	0.00000000000925364565473872	0
chr15-59089513-59090421	0.0074463	0.611633608178443	0.127	0.092	0.00000000000948301413933929	0
chr10-96720757-96721675	0.0075241	0.687756389261351	0.102	0.072	0.00000000000958209088698434	0
chr7-80091236-80092165	0.00797111	0.456880890878002	0.199	0.166	0.0000000000101513681254136	0
chr8-126666272-126667183	0.00824142	0.339683953317257	0.307	0.286	0.0000000000104956114560758	0
chr16-57422968-57423898	0.0083106	0.409114986762168	0.237	0.205	0.000000000010583711788192	0
chr6-42343236-42344169	0.00837854	0.443786655608278	0.212	0.176	0.0000000000106702388554028	0
chr17-24351516-24352443	0.00893706	0.266429914930651	0.431	0.413	0.0000000000113815231520067	0
chr5-37044479-37045394	0.00901927	0.393324875884696	0.249	0.221	0.0000000000114862206759709	0
chr5-105649315-105650226	0.00963247	0.328254786552977	0.323	0.302	0.00000000001226714572503	0
chr8-14989143-14990037	0.000993978	0.51093686328907	0.166	0.133	0.0000000000126585076540999	0
chr10-111214433-111215147	0.0102284	0.533692136522308	0.157	0.121	0.0000000000130260856413405	0
chr2-62411348-62412176	0.0110718	0.515956226114643	0.165	0.129	0.0000000000141001122646895	0
chr2-103945333-103946276	0.0113449	0.531184207349143	0.156	0.122	0.0000000000144479930670216	0
chr14-115091877-115092743	0.0126639	0.514595947020257	0.162	0.131	0.0000000000161277511681105	0
chr7-128383468-128384351	0.0150324	0.3324765618596	0.317	0.291	0.0000000000191441002472514	0
chr2-32062863-32063755	0.00150723	0.355594767767861	0.287	0.26	0.0000000000191949097942955	0
chr10-84768516-84769445	0.015303	0.599274253476695	0.128	0.094	0.0000000000194886638836478	0
chr19-11513064-11513980	0.0153237	0.690795473891165	0.1	0.07	0.0000000000195149961838651	0
chr1-94091500-94092423	0.016249	0.537487592483324	0.155	0.117	0.0000000000206934524344648	0
chr8-13599927-13600825	0.01718	0.314680197966565	0.341	0.319	0.0000000000218790433116449	0
chr3-131208257-131209153	0.0173648	0.321098149807649	0.335	0.306	0.0000000000221144395155731	0
chr9-57278036-57278932	0.0177853	0.513717218150058	0.164	0.129	0.0000000000226499518609443	0
chr11-24075925-24076808	0.0018134	0.581887147208679	0.133	0.1	0.0000000000230939841319642	0
chr3-101800138-101800975	0.0183397	0.490606929964174	0.174	0.142	0.0000000000233559732658842	0
chr8-72351530-72352282	0.00199116	0.595620711874787	0.127	0.095	0.000000000025357800371429	0
chr9-31925654-31926561	0.00202079	0.573752566958854	0.136	0.103	0.0000000000257351888234008	0
chr18-80046535-80047368	0.0205485	0.396177463591704	0.245	0.212	0.0000000000261689797166854	0
chr15-97780480-97781409	0.021698	0.60667700307878	0.125	0.091	0.0000000000276328003563836	0
chr3-9865428-9866293	0.0222156	0.449486564636078	0.201	0.167	0.0000000000282919504809676	0
chr17-73868965-73869867	0.0231318	0.505602153657975	0.165	0.133	0.0000000000294588355147827	0
chr11-98945106-98946004	0.0238466	0.481399916994266	0.181	0.146	0.0000000000303691455729532	0
chr15-98609637-98610391	0.00249095	0.629812194900655	0.115	0.084	0.0000000000317227370567581	0
chr1-78537284-78538143	0.0257349	0.301157707057771	0.356	0.337	0.0000000000327739342406107	0
chr5-146781427-146782338	0.0260243	0.352041425903716	0.29	0.26	0.0000000000331424676706729	0
chr7-45114114-45115039	0.0263861	0.629399066922628	0.115	0.084	0.0000000000336032158743848	0
chr13-43452936-43453849	0.0268289	0.514347743709979	0.16	0.127	0.0000000000341671130028522	0
chr10-94829225-94830077	0.0273262	0.520552928120575	0.158	0.125	0.0000000000348004805880731	0
chr6-85966028-85966830	0.0317838	0.628649739447658	0.116	0.084	0.0000000000404772794025058	0
chr12-113004741-113005665	0.0318667	0.589617498237997	0.126	0.097	0.0000000000405828959463084	0
chr8-126847464-126848322	0.0344415	0.306268387623576	0.346	0.327	0.0000000000438619397705139	0
chr4-7454875-7455772	0.0358317	0.510687591626237	0.162	0.128	0.0000000000456324474850138	0
chr17-79964586-79965506	0.0406327	0.583469453970765	0.131	0.097	0.0000000000517465738494573	0
chr2-126920165-126921070	0.0419026	0.58141604589071	0.13	0.098	0.0000000000533637731092428	0
chr2-14055259-14056164	0.0421289	0.58951486985841	0.131	0.094	0.0000000000536519879121884	0
chr16-37094076-37094980	0.0461913	0.589898283576862	0.128	0.094	0.000000000058825501964262	0
chrX-7865212-7866079	0.0468805	0.462443821976202	0.187	0.156	0.0000000000597032426699515	0
chr10-118006799-118007739	0.00478988	0.497753999646644	0.167	0.134	0.0000000000610000270344414	0
chr19-57131087-57131869	0.049196	0.360171406883729	0.275	0.247	0.0000000000626520920290866	0
chr2-132035249-132036158	0.0493287	0.677616896311345	0.101	0.07	0.0000000000628210980484805	0
chr12-16008957-16009710	0.000496458	0.666462918716808	0.103	0.073	0.0000000000632248721507124	0
chr4-155126406-155127331	0.00503788	0.617199953308394	0.118	0.086	0.000000000064158428536237	0
chr7-122251170-122252126	0.0505167	0.471746985328881	0.179	0.149	0.000000000064334010507902	0
chr7-126339948-126340607	0.0529273	0.558856632031507	0.138	0.106	0.0000000000674040302517091	0
chr11-52282280-52282893	0.0534853	0.483352297276747	0.171	0.143	0.0000000000681146371910973	0
chr2-127334774-127335352	0.0637266	0.467280724271133	0.183	0.15	0.0000000000811571626711486	0
chr2-132607426-132608338	0.00754747	0.433429715298121	0.205	0.173	0.0000000000961185833797862	0
chr7-117613536-117614452	0.0793168	0.414180749183521	0.222	0.189	0.000000000101011521304219	0
chr1-156420506-156421446	0.0803639	0.281379951651747	0.377	0.365	0.000000000102344973163643	0
chr17-84313239-84314144	0.0809286	0.498685256317364	0.164	0.131	0.00000000010306417931092	0
chr4-8799229-8800148	0.083574	0.37023299499113	0.26	0.232	0.000000000106433167634911	0
chr5-111416618-111417631	0.00861697	0.67258748496275	0.101	0.07	0.00000000010973888591259	0
chr10-67911883-67912779	0.0872574	0.563393372959046	0.135	0.102	0.000000000111124053357707	0
chr8-14985302-14986296	0.00922691	0.396145083920972	0.241	0.204	0.000000000117506593952821	0
chr3-115711702-115712476	0.0972544	0.532282323977374	0.148	0.114	0.000000000123855436675587	0
chr7-80122917-80123805	0.101848	0.5849945216871	0.125	0.095	0.000000000129705000238216	0
chr10-118418746-118419675	0.122293	0.292338427325922	0.36	0.343	0.000000000155742117406151	0
chr9-118821275-118822196	0.125697	0.645100295448777	0.108	0.076	0.000000000160077026947974	0
chr15-100041537-100042299	0.128033	0.523358408232606	0.148	0.119	0.000000000163053076558203	0
chr4-136143319-136144229	0.128638	0.324641890426401	0.31	0.289	0.000000000163822717193206	0
chr3-126660289-126661132	0.134592	0.525028099564656	0.149	0.117	0.000000000171405446863822	0
chr2-180730733-180731551	0.139181	0.613069647570561	0.114	0.085	0.000000000177250414657038	0
chr11-94997777-94998656	0.143449	0.513979265174987	0.156	0.121	0.000000000182685041777741	0
chr1-155222695-155223484	0.143515	0.563393105969996	0.133	0.101	0.000000000182769656106465	0
chr1-151024868-151025803	0.145067	0.554973605398362	0.136	0.104	0.000000000184745950646124	0
chr14-76216822-76217693	0.150691	0.483178567277122	0.17	0.138	0.000000000191908147758741	0
chr14-76781179-76782108	0.0150717	0.38238644580277	0.244	0.216	0.000000000191940730683335	0
chr1-43542090-43543013	0.159609	0.488218975748039	0.169	0.134	0.000000000203264635039963	0
chr4-53439915-53440811	0.176483	0.310491898134796	0.332	0.307	0.000000000224754867997926	0
chr2-105021619-105022516	0.197899	0.594069478987661	0.121	0.089	0.000000000252028258365341	0
chr1-128592048-128592899	0.235847	0.308208473769723	0.334	0.308	0.000000000300355334746018	0
chr1-88622159-88623080	0.23685	0.551488169145651	0.135	0.104	0.000000000301633537425145	0
chr6-54759736-54760680	0.0241328	0.441626329830367	0.194	0.162	0.000000000307336598167266	0
chr6-100438364-100439299	0.00244597	0.609637846511816	0.115	0.085	0.000000000311498830415668	0
chr1-43445415-43446268	0.264977	0.349755147308966	0.28	0.248	0.000000000337454090397883	0
chr13-52800468-52801401	0.268806	0.524607034649482	0.148	0.115	0.000000000342330399776901	0
chr3-68974547-68975382	0.275728	0.562166717971244	0.131	0.099	0.000000000351145529860892	0
chr1-80440623-80441535	0.293481	0.520152819701604	0.148	0.117	0.000000000373753938280434	0
chr6-73210214-73211123	0.294411	0.363656654068374	0.262	0.232	0.000000000374937706283889	0
chr1-134066854-134067787	0.296272	0.478197185841418	0.167	0.139	0.000000000377308470842764	0
chr6-30339983-30340916	0.297426	0.609772963726756	0.114	0.084	0.00000000037877856961451	0
chr17-48300673-48301394	0.303161	0.486439478828926	0.166	0.133	0.000000000386081393543602	0
chr16-87725769-87726703	0.31237	0.582408743246034	0.125	0.092	0.000000000397809047664136	0
chr17-84145580-84146504	0.317324	0.371055508897833	0.248	0.223	0.000000000404118607062033	0
chr15-103339722-103340630	0.321058	0.463738272806012	0.178	0.147	0.000000000408874236768745	0
chr17-28256535-28257444	0.325046	0.285561901362553	0.366	0.347	0.000000000413952939063612	0
chr4-134918119-134919021	0.0329481	0.329979436433262	0.297	0.274	0.000000000419601250399438	0
chr12-73686952-73687613	0.333511	0.608373174643392	0.112	0.084	0.00000000042473318030809	0
chr9-45267952-45268621	0.401655	0.636477102650715	0.106	0.076	0.000000000511515908006916	0
chr4-116009923-116010854	0.406079	0.582198152749151	0.125	0.091	0.000000000517150198856819	0
chr2-72117346-72118130	0.410198	0.588571675419657	0.12	0.089	0.000000000522394849600948	0
chr10-60370415-60371350	0.427491	0.434990621656156	0.194	0.165	0.000000000544418639592617	0
chr14-122011582-122012489	0.428074	0.574547006611994	0.125	0.094	0.000000000545160510669735	0
chr15-79038676-79039539	0.4434	0.43407788567834	0.196	0.164	0.000000000564678630134058	0
chr11-104609304-104610191	0.491319	0.569897034032057	0.126	0.095	0.000000000625704970700359	0
chr11-104663625-104664533	0.499994	0.531074595203106	0.14	0.111	0.000000000636752506998588	0
chr9-110896375-110897287	0.544411	0.543854542854528	0.136	0.104	0.000000000693318915497614	0
chr11-96441241-96442172	0.590516	0.301947243904267	0.327	0.315	0.000000000752033432215267	0
chr2-27693442-27694354	0.0600447	0.470968557231614	0.17	0.141	0.000000000764680862333567	0
chr1-64000355-64001287	0.615353	0.508376675915126	0.15	0.12	0.000000000783663963798436	0
chr17-80772276-80773194	0.677252	0.471979483388085	0.17	0.138	0.000000000862493833838707	0
chr15-4042879-4043830	0.679097	0.465417248477367	0.173	0.142	0.000000000864843871372441	0
chr9-72659846-72660750	0.705391	0.483815495856117	0.162	0.132	0.000000000898328957732573	0
chr10-93260977-93261870	0.755003	0.603833286114192	0.112	0.084	0.000000000961511708762036	0
chr18-75424103-75424997	0.758369	0.476088669561173	0.167	0.136	0.000000000965797690894043	0
chr3-129601991-129602926	0.776254	0.417133525931355	0.207	0.175	0.000000000988575346540988	0
chr2-49845844-49846764	0.837255	0.506218731581897	0.152	0.119	0.00000000106626124869639	0
chr5-134932942-134933863	0.842762	0.387376043570894	0.232	0.201	0.00000000107327468050748	0
chr6-127471795-127472683	0.845639	0.603984310461059	0.112	0.083	0.00000000107693851364548	0
chr1-4496087-4496974	0.955291	0.592458302885023	0.116	0.086	0.00000000121658188049102	0
chr4-57730837-57731699	0.980419	0.362897041397747	0.257	0.225	0.00000000124858259807103	0
chr10-18196883-18197821	0.989592	0.42259986061294	0.201	0.17	0.0000000012602656194576	0
chr6-99379894-99380804	0.0000000000000100921598722673	0.57263926893505	0.122	0.092	0.00000000128525674405299	0
chr13-112417679-112418385	0.0000000000000106949718365894	0.464878038266079	0.17	0.141	0.00000000136202605333333	0
chr5-64341865-64342786	0.0000000000000108439594818507	0.622185757913389	0.107	0.077	0.00000000138099992793266	0
chr13-28957780-28958537	0.0000000000000110800448940491	0.521242661548835	0.14	0.112	0.00000000141106587734694	0
chr17-31325891-31326782	0.0000000000000111700884622455	0.300210673650901	0.332	0.311	0.00000000142253310584388	0
chr5-120620525-120621414	0.0000000000000113349638944556	0.452989652650053	0.178	0.147	0.00000000144353032188671	0
chr6-72962045-72962980	0.0000000000000119792949875728	0.321980122374429	0.299	0.276	0.00000000152558717525738	0
chr19-31210224-31211125	0.0000000000000127580928121423	0.388235605255906	0.228	0.198	0.00000000162476863581195	0
chr15-9527967-9528901	0.0000000000000134263772033337	0.473369445474242	0.17	0.133	0.00000000170987598959895	0
chr7-68282332-68283267	0.0000000000000140899336481551	0.620883690021448	0.107	0.077	0.00000000179438122995984	0
chrY-90741187-90742072	0.0000000000000141628425596481	0.381909003403609	0.234	0.203	0.0000000018036663256563	0
chr15-27517846-27518775	0.0000000000000143329848178757	0.559953104484335	0.125	0.096	0.0000000018253342825261	0
chr8-88305635-88306457	0.0000000000000146695753275694	0.502895316580233	0.148	0.119	0.00000000186819975711661	0
chr2-118642278-118643114	0.0000000000000146742748713304	0.409111251087594	0.205	0.179	0.00000000186879825341367	0
chr16-21310453-21311381	0.0000000000000149249650946308	0.560873253622642	0.125	0.094	0.00000000190072415473143	0
chr19-32409316-32410237	0.0000000000000150562781487428	0.558346379840638	0.127	0.096	0.00000000191744713479869	0
chr15-64205455-64206122	0.0000000000000151088108575961	0.574569977761896	0.12	0.09	0.00000000192413728033658	0
chr11-4288997-4289948	0.0000000000000152914227005677	0.451140860219754	0.178	0.148	0.0000000019473932637627	0
chr9-44691516-44692167	0.0000000000000155859379590668	0.641159877318042	0.1	0.071	0.00000000198490037096307	0
chr10-21160742-21161578	0.0000000000000157568208900963	0.392083851586942	0.223	0.193	0.00000000200666265399555	0
chr2-131491491-131492353	0.0000000000000162652086738247	0.289548379867658	0.349	0.325	0.00000000207140685502892	0
chr11-52275151-52276044	0.0000000000000166278745765233	0.335198717803472	0.277	0.258	0.00000000211759308306939	0
chr16-45223583-45224449	0.0000000000000177297534881365	0.539721032985546	0.132	0.102	0.00000000225791956622115	0
chr11-97810100-97811053	0.0000000000000177818692227663	0.558932326367241	0.124	0.095	0.00000000226455660925773	0
chr18-80737997-80738881	0.000000000000018200831624486	0.430118380719778	0.195	0.161	0.00000000231791230904154	0
chr8-126626628-126627568	0.0000000000000193321124495602	0.500758804957802	0.148	0.12	0.0000000024619831846764	0
chr10-37136690-37137568	0.0000000000000194061766061135	0.319649528477718	0.295	0.277	0.00000000247141540314177	0
chr16-25426029-25426962	0.0000000000000197767261954774	0.467304486102695	0.165	0.137	0.00000000251860563444644	0
chr9-114787446-114788367	0.0000000000000197921496270564	0.524502194732948	0.139	0.109	0.00000000252056983930489	0
chr11-44892697-44893592	0.0000000000000200580099616758	0.620754467844948	0.105	0.076	0.00000000255442768463934	0
chr6-97317678-97318570	0.0000000000000203436596491338	0.488008266933498	0.159	0.124	0.00000000259080574363649	0
chr5-113832308-113833222	0.0000000000000210859033298424	0.319444381463832	0.3	0.276	0.00000000268533196086209	0
chr18-82479423-82480353	0.0000000000000225488660688348	0.516024142559448	0.14	0.112	0.00000000287164319159825	0
chr17-26980812-26981732	0.0000000000000229972997633843	0.553405743093187	0.126	0.097	0.00000000292875211946651	0
chr14-69780112-69781008	0.0000000000000240893220480033	0.583187308887894	0.116	0.086	0.00000000306782334145731	0
chr17-5195205-5196087	0.0000000000000262360015261436	0.567267148735308	0.121	0.091	0.00000000334120726635744	0
chr5-124078812-124079559	0.0000000000000272180244656534	0.523637344090229	0.137	0.107	0.0000000034662698517499	0
chr17-86336652-86337631	0.0000000000000282930937086613	0.45238829449534	0.175	0.144	0.00000000360318206998543	0
chr16-91533354-91534152	0.0000000000000285253297560195	0.215764655146899	0.488	0.497	0.0000000036327577950886	0
chr1-136694692-136695625	0.0000000000000288594793294194	0.518717348464023	0.138	0.11	0.00000000367531241156022	0
chr8-72272145-72273069	0.0000000000000295249373447536	0.565371214336508	0.121	0.091	0.00000000376005982072906	0
chr8-83739730-83740632	0.0000000000000301238932182788	0.383113199565937	0.228	0.198	0.00000000383633804913424	0
chr15-27667805-27668730	0.0000000000000303440433769796	0.484144308880389	0.156	0.126	0.0000000038643746121451	0
chr1-152037820-152038731	0.0000000000000317347500369308	0.59870327758041	0.109	0.081	0.00000000404148388670321	0
chr6-41118085-41118932	0.0000000000000322536976904451	0.474807263377208	0.16	0.13	0.00000000410757290827356	0
chr3-96032019-96032971	0.0000000000000338732072377427	0.412468013609684	0.202	0.172	0.00000000431382068814101	0
chr4-43936797-43937681	0.000000000000034153220163447	0.384780184085297	0.222	0.196	0.0000000043494808942553	0
chr6-82921573-82922505	0.000000000000034232097251277	0.425355750042275	0.191	0.161	0.00000000435952604914462	0
chr4-130920780-130921671	0.0000000000000375669199759923	0.356000268748688	0.248	0.226	0.00000000478422239278258	0
chr6-97473077-97474087	0.0000000000000394394277047583	0.540819791877522	0.128	0.1	0.00000000502268999705638	0
chr7-43561869-43562755	0.0000000000000415124484243376	0.302330672957906	0.315	0.297	0.00000000528669333173625	0
chr13-48994670-48995574	0.000000000000043329520125945	0.529378274742828	0.132	0.104	0.00000000551810104707935	0
[truncated: 59,918 more rows]

## Sheet: Supplementary Table 4
tx_id	gene_name	gene_id	gene_biotype	type	closest_region	query_region	distance
[truncated: 61,363 more rows]

[truncated: 2 more sheets: Supplementary Table 5, Supplementary Table 6]
